# Supplementary material for: Widespread natural methane and oil leakage from sub-marine Arctic reservoirs
Source: Nat Commun. 2023 Mar 30;14:1782. doi: 10.1038/s41467-023-37514-9 (PMC10063646; doi:10.1038/s41467-023-37514-9)
Supplement: Supplementary file 3 — Source Data [file 41467_2023_37514_MOESM3_ESM.xlsx]

## Sheet: Fig 6a
Figure 6a
	coordinates, (UTM34, WGS84)
	x	y	flare density, flares/km2
	778767	8.39055e+06	0
	778822	8.39052e+06	0
	778876	8.39049e+06	0
	778931	8.39046e+06	0
	778986	8.39043e+06	0
	779041	8.3904e+06	0
	779095	8.39037e+06	0
	779150	8.39034e+06	0
	779205	8.39031e+06	0
	779259	8.39028e+06	0
	779314	8.39025e+06	0
	779369	8.39022e+06	0
	779423	8.39019e+06	0
	779478	8.39016e+06	0
	779533	8.39013e+06	0
	779587	8.3901e+06	0
	779642	8.39007e+06	0
	779697	8.39004e+06	0
	779752	8.39001e+06	0
	779806	8.38998e+06	0
	779861	8.38995e+06	0
	779916	8.38992e+06	0
	779970	8.38989e+06	0
	780025	8.38986e+06	0
	780080	8.38983e+06	0
	780134	8.3898e+06	0
	780189	8.38977e+06	0
	780244	8.38974e+06	0
	780298	8.38971e+06	0
	780353	8.38968e+06	0
	780408	8.38965e+06	0
	780463	8.38962e+06	0
	780517	8.38959e+06	0
	780572	8.38956e+06	0
	780627	8.38953e+06	0
	780681	8.3895e+06	0
	780736	8.38947e+06	0
	780791	8.38944e+06	0
	780845	8.38941e+06	0
	780900	8.38938e+06	0
	780955	8.38934e+06	0
	781010	8.38931e+06	0
	781064	8.38928e+06	0
	781119	8.38925e+06	0
	781174	8.38922e+06	0
	781228	8.38919e+06	0
	781283	8.38916e+06	0
	781338	8.38913e+06	0
	781392	8.3891e+06	0
	781447	8.38907e+06	0
	781502	8.38904e+06	0
	781556	8.38901e+06	0
	781611	8.38898e+06	0
	781666	8.38895e+06	0
	781721	8.38892e+06	0
	781775	8.38889e+06	0
	781830	8.38886e+06	0
	781885	8.38883e+06	0
	781939	8.3888e+06	0
	781994	8.38877e+06	0
	782049	8.38874e+06	0
	782103	8.38871e+06	0
	782158	8.38868e+06	0
	782213	8.38865e+06	0
	782267	8.38862e+06	0
	782322	8.38859e+06	0
	782377	8.38856e+06	0
	782432	8.38853e+06	0
	782486	8.3885e+06	0
	782541	8.38847e+06	0
	782596	8.38844e+06	0
	782650	8.38841e+06	0
	782705	8.38838e+06	0
	782760	8.38835e+06	0
	782814	8.38832e+06	0
	782869	8.38829e+06	0
	782924	8.38826e+06	2.31e-05
	782978	8.38823e+06	2.66739
	783033	8.3882e+06	9.29808
	783088	8.38817e+06	13.8273
	783143	8.38814e+06	13.1073
	783197	8.38811e+06	7.59099
	783252	8.38808e+06	1.3365
	783307	8.38805e+06	0
	783361	8.38802e+06	0
	783416	8.38798e+06	0
	783471	8.38795e+06	0
	783525	8.38792e+06	0
	783580	8.38789e+06	0
	783635	8.38786e+06	0
	783690	8.38783e+06	0
	783744	8.3878e+06	0
	783799	8.38777e+06	0
	783854	8.38774e+06	0
	783908	8.38771e+06	0
	783963	8.38768e+06	0
	784018	8.38765e+06	0
	784072	8.38762e+06	0
	784127	8.38759e+06	0
	784182	8.38756e+06	0
	784236	8.38753e+06	0
	784291	8.3875e+06	0
	784346	8.38747e+06	0
	784401	8.38744e+06	0
	784455	8.38741e+06	0
	784510	8.38738e+06	0
	784565	8.38735e+06	0
	784619	8.38732e+06	0
	784674	8.38729e+06	0
	784729	8.38726e+06	0
	784783	8.38723e+06	0
	784838	8.3872e+06	0
	784893	8.38717e+06	0
	784947	8.38714e+06	0
	785002	8.38711e+06	0
	785057	8.38708e+06	0
	785112	8.38705e+06	0
	785166	8.38702e+06	0
	785221	8.38699e+06	0
	785276	8.38696e+06	0
	785330	8.38693e+06	0
	785385	8.3869e+06	0
	785440	8.38687e+06	0
	785494	8.38684e+06	0
	785549	8.38681e+06	0
	785604	8.38678e+06	0
	785658	8.38675e+06	0
	785713	8.38672e+06	0
	785768	8.38669e+06	0
	785823	8.38666e+06	0
	785877	8.38662e+06	0
	785932	8.38659e+06	0
	785987	8.38656e+06	0
	786041	8.38653e+06	0
	786096	8.3865e+06	0
	786151	8.38647e+06	0
	786205	8.38644e+06	0
	786260	8.38641e+06	0
	786315	8.38638e+06	0
	786370	8.38635e+06	0
	786424	8.38632e+06	0
	786479	8.38629e+06	0
	786534	8.38626e+06	0
	786588	8.38623e+06	0
	786643	8.3862e+06	0
	786698	8.38617e+06	0
	786752	8.38614e+06	0
	786807	8.38611e+06	0
	786862	8.38608e+06	0
	786916	8.38605e+06	0
	786971	8.38602e+06	0
	787026	8.38599e+06	0
	787081	8.38596e+06	0
	787135	8.38593e+06	0
	787190	8.3859e+06	0
	787245	8.38587e+06	0
	787299	8.38584e+06	0
	787354	8.38581e+06	0
	787409	8.38578e+06	0
	787463	8.38575e+06	0
	787518	8.38572e+06	0
	787573	8.38569e+06	0
	787628	8.38566e+06	0
	787682	8.38563e+06	0
	787737	8.3856e+06	0
	787792	8.38557e+06	0
	787846	8.38554e+06	0
	787901	8.38551e+06	0
	787956	8.38548e+06	0
	788010	8.38545e+06	0
	788065	8.38542e+06	0
	788120	8.38539e+06	0
	788174	8.38536e+06	0
	788229	8.38533e+06	0.42966
	788284	8.3853e+06	2.78157
	788339	8.38526e+06	4.55235
	788393	8.38523e+06	4.20882
	788448	8.3852e+06	2.02158
	788503	8.38517e+06	0.06204
	788557	8.38514e+06	0
	788612	8.38511e+06	0
	788667	8.38508e+06	0
	788721	8.38505e+06	0
	788776	8.38502e+06	0
	788831	8.38499e+06	0
	788886	8.38496e+06	0
	788940	8.38493e+06	0
	788995	8.3849e+06	0
	789050	8.38487e+06	0
	789104	8.38484e+06	0
	789159	8.38481e+06	0
	789214	8.38478e+06	0
	789268	8.38475e+06	0
	789323	8.38472e+06	0
	789378	8.38469e+06	0
	789432	8.38466e+06	0
	789487	8.38463e+06	0
	789542	8.3846e+06	0
	789597	8.38457e+06	0
	789651	8.38454e+06	0
	789706	8.38451e+06	0
	789761	8.38448e+06	0
	789815	8.38445e+06	0.87549
	789870	8.38442e+06	3.0756
	789925	8.38439e+06	4.09926
	789979	8.38436e+06	3.05448
	790034	8.38433e+06	0.85206
	790089	8.3843e+06	0
	790143	8.38427e+06	0
	790198	8.38424e+06	0
	790253	8.38421e+06	0
	790308	8.38418e+06	0
	790362	8.38415e+06	0
	790417	8.38412e+06	0
	790472	8.38409e+06	0
	790526	8.38406e+06	0
	790581	8.38403e+06	0
	790636	8.384e+06	0
	790690	8.38397e+06	0
	790745	8.38393e+06	0
	790800	8.3839e+06	0
	790855	8.38387e+06	0
	790909	8.38384e+06	0
	790964	8.38381e+06	0
	791019	8.38378e+06	0
	791073	8.38375e+06	0
	791128	8.38372e+06	0
	791183	8.38369e+06	0
	791237	8.38366e+06	0
	791292	8.38363e+06	0
	791347	8.3836e+06	0
	791402	8.38357e+06	0
	791456	8.38354e+06	0
	791511	8.38351e+06	0
	791566	8.38348e+06	0
	791620	8.38345e+06	0
	791675	8.38342e+06	0
	791730	8.38339e+06	0
	791784	8.38336e+06	0
	791839	8.38333e+06	0
	791894	8.3833e+06	0
	791948	8.38327e+06	0
	792003	8.38324e+06	0
	792058	8.38321e+06	0
	792113	8.38318e+06	0
	792167	8.38315e+06	0
	792222	8.38312e+06	0
	792277	8.38309e+06	0
	792331	8.38306e+06	0
	792386	8.38303e+06	0
	792441	8.383e+06	0
	792495	8.38297e+06	0
	792550	8.38294e+06	0
	792605	8.38291e+06	0
	792660	8.38288e+06	0
	792714	8.38285e+06	0
	792769	8.38282e+06	0
	792824	8.38279e+06	0
	792878	8.38276e+06	0
	792933	8.38273e+06	0
	792988	8.3827e+06	0
	793042	8.38267e+06	0
	793097	8.38264e+06	0
	793152	8.3826e+06	0
	793206	8.38257e+06	0
	793261	8.38254e+06	0
	793316	8.38251e+06	0
	793371	8.38248e+06	0
	793425	8.38245e+06	0
	793480	8.38242e+06	0
	793535	8.38239e+06	0
	793589	8.38236e+06	0
	793644	8.38233e+06	0
	793699	8.3823e+06	0
	793753	8.38227e+06	0
	793808	8.38224e+06	0
	793863	8.38221e+06	0
	793918	8.38218e+06	0
	793972	8.38215e+06	0
	794027	8.38212e+06	0
	794082	8.38209e+06	0
	794136	8.38206e+06	0
	794191	8.38203e+06	0
	794246	8.382e+06	0
	794300	8.38197e+06	0
	794355	8.38194e+06	0
	794410	8.38191e+06	0
	794464	8.38188e+06	0
	794519	8.38185e+06	0
	794574	8.38182e+06	0
	794629	8.38179e+06	0
	794683	8.38176e+06	0
	794738	8.38173e+06	0
	794793	8.3817e+06	0
	794847	8.38167e+06	0
	794902	8.38164e+06	0
	794957	8.38161e+06	0
	795011	8.38158e+06	0
	795066	8.38155e+06	0
	795121	8.38152e+06	0
	795176	8.38149e+06	0
	795230	8.38146e+06	0
	795285	8.38143e+06	0
	795340	8.3814e+06	0
	795394	8.38137e+06	0
	795449	8.38134e+06	0
	795504	8.38131e+06	0
	795558	8.38127e+06	0
	795613	8.38124e+06	0
	795668	8.38121e+06	0
	795723	8.38118e+06	0
	795777	8.38115e+06	0
	795832	8.38112e+06	0
	795887	8.38109e+06	0
	795941	8.38106e+06	0
	795996	8.38103e+06	0
	796051	8.381e+06	0
	796105	8.38097e+06	0
	796160	8.38094e+06	0
	796215	8.38091e+06	0
	796269	8.38088e+06	0
	796324	8.38085e+06	0
	796379	8.38082e+06	0
	796434	8.38079e+06	0
	796488	8.38076e+06	0
	796543	8.38073e+06	0
	796598	8.3807e+06	0
	796652	8.38067e+06	0
	796707	8.38064e+06	0
	796762	8.38061e+06	0
	796816	8.38058e+06	0
	796871	8.38055e+06	0
	796926	8.38052e+06	0
	796981	8.38049e+06	0
	797035	8.38046e+06	0
	797090	8.38043e+06	0
	797145	8.3804e+06	0
	797199	8.38037e+06	0
	797254	8.38034e+06	0
	797309	8.38031e+06	0
	797363	8.38028e+06	0
	797418	8.38025e+06	0
	797473	8.38022e+06	0
	797528	8.38019e+06	0
	797582	8.38016e+06	0
	797637	8.38013e+06	0
	797692	8.3801e+06	0.11715
	797746	8.38007e+06	3.37128
	797801	8.38004e+06	8.60376
	797856	8.38001e+06	10.9167
	797910	8.37998e+06	8.54139
	797965	8.37994e+06	4.69854
	798020	8.37991e+06	3.68511
	798075	8.37988e+06	4.22136
	798129	8.37985e+06	2.79609
	798184	8.37982e+06	0.74349
	798239	8.37979e+06	0.11814
	798293	8.37976e+06	0
	798348	8.37973e+06	0
	798403	8.3797e+06	0
	798457	8.37967e+06	0
	798512	8.37964e+06	0
	798567	8.37961e+06	0
	798621	8.37958e+06	0
	798676	8.37955e+06	0
	798731	8.37952e+06	0
	798786	8.37949e+06	0
	798840	8.37946e+06	0
	798895	8.37943e+06	0
	798950	8.3794e+06	0
	799004	8.37937e+06	0.53295
	799059	8.37934e+06	2.79939
	799114	8.37931e+06	4.07121
	799168	8.37928e+06	3.3825
	799223	8.37925e+06	1.24113
	799278	8.37922e+06	0.6402
	799333	8.37919e+06	3.51054
	799387	8.37916e+06	5.76147
	799442	8.37913e+06	5.66016
	799497	8.3791e+06	3.27657
	799551	8.37907e+06	0.48312
	799606	8.37904e+06	0
	799661	8.37901e+06	0
	799715	8.37898e+06	0
	799770	8.37895e+06	0
	799825	8.37892e+06	0
	799880	8.37889e+06	0
	799934	8.37886e+06	0
	799989	8.37883e+06	0
	800044	8.3788e+06	0.12144
	800098	8.37877e+06	0.09966
	800153	8.37874e+06	0
	800208	8.37871e+06	0
	800262	8.37868e+06	0
	800317	8.37865e+06	0
	800372	8.37861e+06	0
	800427	8.37858e+06	0.01584
	800481	8.37855e+06	2.16249
	800536	8.37852e+06	5.41035
	800591	8.37849e+06	8.73213
	800645	8.37846e+06	9.32943
	800700	8.37843e+06	7.93617
	800755	8.3784e+06	5.42091
	800809	8.37837e+06	3.25875
	800864	8.37834e+06	1.33287
	800919	8.37831e+06	0
	800974	8.37828e+06	0
	801028	8.37825e+06	0
	801083	8.37822e+06	0
	801138	8.37819e+06	0
	801192	8.37816e+06	0
	801247	8.37813e+06	0.00223212
	801302	8.3781e+06	2.20737
	801356	8.37807e+06	5.82582
	801411	8.37804e+06	7.80582
	801466	8.37801e+06	6.897
	801520	8.37798e+06	3.65079
	801575	8.37795e+06	0.42108
	801630	8.37792e+06	0
	801685	8.37789e+06	0.31647
	801739	8.37786e+06	0.42603
	801794	8.37783e+06	0.03927
	801849	8.3778e+06	0
	801903	8.37777e+06	0
	801958	8.37774e+06	0
	802013	8.37771e+06	0
	802067	8.37768e+06	0
	802122	8.37765e+06	0.1419
	802177	8.37762e+06	4.32696
	802232	8.37759e+06	9.29148
	802286	8.37756e+06	12.6228
	802341	8.37753e+06	11.5896
	802396	8.3775e+06	6.81153
	802450	8.37747e+06	3.44388
	802505	8.37744e+06	0.75702
	802560	8.37741e+06	0
	802614	8.37738e+06	0
	802669	8.37735e+06	0
	802724	8.37732e+06	0
	802779	8.37728e+06	0
	802833	8.37725e+06	0
	802888	8.37722e+06	0.69663
	802943	8.37719e+06	3.83328
	802997	8.37716e+06	6.42048
	803052	8.37713e+06	6.56403
	803107	8.3771e+06	4.17087
	803161	8.37707e+06	0.95139
	803216	8.37704e+06	0
	803271	8.37701e+06	0
	803326	8.37698e+06	0
	803380	8.37695e+06	0
	803435	8.37692e+06	0
	803490	8.37689e+06	0
	803544	8.37686e+06	0
	803599	8.37683e+06	0
	803654	8.3768e+06	0
	803708	8.37677e+06	0.91146
	803763	8.37674e+06	9.00636
	803818	8.37671e+06	26.0235
	803873	8.37668e+06	41.8199
	803927	8.37665e+06	48.1576
	803982	8.37662e+06	44.8876
	804037	8.37659e+06	45.4225
	804091	8.37656e+06	58.9773
	804146	8.37653e+06	63.9507
	804201	8.3765e+06	49.9511
	804255	8.37647e+06	24.914
	804310	8.37644e+06	5.06913
	804365	8.37641e+06	0.01452
	804420	8.37638e+06	0
	804474	8.37635e+06	0
	804529	8.37632e+06	0
	804584	8.37629e+06	0
	804638	8.37626e+06	1.05336
	804693	8.37623e+06	5.64333
	804748	8.3762e+06	11.7305
	804802	8.37617e+06	15.4523
	804857	8.37614e+06	17.7461
	804912	8.37611e+06	15.741
	804967	8.37608e+06	12.3182
	805021	8.37605e+06	8.83344
	805076	8.37602e+06	9.9891
	805131	8.37598e+06	12.8027
	805185	8.37595e+06	15.9552
	805240	8.37592e+06	20.2435
	805295	8.37589e+06	20.4339
	805349	8.37586e+06	15.776
	805404	8.37583e+06	11.8793
	805459	8.3758e+06	14.8375
	805514	8.37577e+06	28.2982
	805568	8.37574e+06	39.4921
	805623	8.37571e+06	42.3845
	805678	8.37568e+06	40.3032
	805732	8.37565e+06	35.7793
	805787	8.37562e+06	30.2145
	805842	8.37559e+06	20.0683
	805896	8.37556e+06	11.5332
	805951	8.37553e+06	9.55251
	806006	8.3755e+06	14.6913
	806061	8.37547e+06	19.9389
	806115	8.37544e+06	21.2665
	806170	8.37541e+06	22.0014
	806225	8.37538e+06	28.6849
	806279	8.37535e+06	33.8108
	806334	8.37532e+06	30.8735
	806389	8.37529e+06	23.9329
	806443	8.37526e+06	17.9408
	806498	8.37523e+06	14.156
	806553	8.3752e+06	8.83971
	806608	8.37517e+06	6.05385
	806662	8.37514e+06	7.98072
	806717	8.37511e+06	16.4561
	806772	8.37508e+06	22.7641
	806826	8.37505e+06	20.917
	806881	8.37502e+06	14.9193
	806936	8.37499e+06	10.6072
	806990	8.37496e+06	8.59386
	807045	8.37493e+06	8.58594
	807100	8.3749e+06	4.97574
	807155	8.37487e+06	0.65076
	807209	8.37484e+06	0.26037
	807264	8.37481e+06	0.12705
	807319	8.37478e+06	0
	807373	8.37475e+06	1.72788
	807428	8.37472e+06	10.2699
	807483	8.37468e+06	17.5065
	807537	8.37465e+06	17.8174
	807592	8.37462e+06	10.9913
	807647	8.37459e+06	2.22519
	807702	8.37456e+06	0
	807756	8.37453e+06	0
	807811	8.3745e+06	0
	807866	8.37447e+06	0
	807920	8374443	0
	807975	8.37441e+06	0.7656
	808030	8.37438e+06	6.08124
	808084	8.37435e+06	18.7704
	808139	8.37432e+06	35.5337
	808194	8.37429e+06	40.1924
	808249	8.37426e+06	29.3552
	808303	8.37423e+06	12.5555
	808358	8.3742e+06	1.01673
	808413	8.37417e+06	0.02277
	808467	8.37414e+06	0.68112
	808522	8.37411e+06	0.9306
	808577	8.37408e+06	0.31119
	808631	8.37405e+06	1.09494
	808686	8.37402e+06	4.01544
	808741	8.37399e+06	5.8278
	808796	8.37396e+06	5.18199
	808850	8.37393e+06	2.5311
	808905	8.3739e+06	0.53196
	808960	8.37387e+06	3.59007
	809014	8.37384e+06	6.99567
	809069	8.37381e+06	9.37233
	809124	8.37378e+06	8.30082
	809178	8.37375e+06	5.96574
	809233	8.37372e+06	11.8922
	809288	8.37369e+06	24.3722
	809343	8.37366e+06	35.3473
	809397	8.37363e+06	35.677
	809452	8.3736e+06	30.7933
	809507	8.37357e+06	38.3602
	809561	8.37354e+06	55.0262
	809616	8.37351e+06	77.9727
	809671	8.37348e+06	107.045
	809725	8.37345e+06	137.261
	809780	8.37342e+06	166.942
	809835	8.37338e+06	186.468
	809890	8.37335e+06	180.488
	809944	8.37332e+06	176.622
	809999	8.37329e+06	177.668
	810054	8.37326e+06	162.439
	810108	8.37323e+06	116.174
	810163	8.3732e+06	65.2466
	810218	8.37317e+06	29.5459
	810272	8.37314e+06	9.37002
	810327	8.37311e+06	1.02102
	810382	8.37308e+06	0
	810437	8.37305e+06	0
	810491	8.37302e+06	0
	810546	8.37299e+06	0
	810601	8.37296e+06	0
	810655	8.37293e+06	0
	810710	8.3729e+06	0
	810765	8.37287e+06	0
	810819	8.37284e+06	0
	810874	8.37281e+06	0
	810929	8.37278e+06	0
	810984	8.37275e+06	0
	811038	8.37272e+06	0
	811093	8.37269e+06	0
	811148	8.37266e+06	0
	811202	8.37263e+06	0
	811257	8.3726e+06	0
	811312	8.37257e+06	0
	811366	8.37254e+06	0
	811421	8.37251e+06	0
	811476	8.37248e+06	0
	811531	8.37245e+06	0
	811585	8.37242e+06	0
	811640	8.37239e+06	0
	811695	8.37236e+06	0
	811749	8.37233e+06	0
	811804	8.3723e+06	0
	811859	8.37227e+06	0
	811913	8.37224e+06	0
	811968	8.37221e+06	0
	812023	8.37218e+06	0
	812078	8.37215e+06	0
	812132	8.37212e+06	0
	812187	8.37208e+06	0
	812242	8.37205e+06	0
	812296	8.37202e+06	0
	812351	8.37199e+06	0
	812406	8.37196e+06	0
	812460	8.37193e+06	0
	812515	8.3719e+06	0
	812570	8.37187e+06	0
	812625	8.37184e+06	0
	812679	8.37181e+06	0
	812734	8.37178e+06	0
	812789	8.37175e+06	0
	812843	8.37172e+06	0
	812898	8.37169e+06	0
	812953	8.37166e+06	0
	813007	8.37163e+06	0.15213
	813062	8.3716e+06	4.84275
	813117	8.37157e+06	12.2918
	813172	8.37154e+06	21.4579
	813226	8.37151e+06	29.037
	813281	8.37148e+06	32.0915
	813336	8.37145e+06	32.6766
	813390	8.37142e+06	30.7593
	813445	8.37139e+06	22.1555
	813500	8.37136e+06	12.6496
	813555	8.37133e+06	5.54466
	813609	8.3713e+06	5.28165
	813664	8.37127e+06	11.9341
	813719	8.37124e+06	22.7951
	813773	8.37121e+06	30.495
	813828	8.37118e+06	34.878
	813883	8.37115e+06	44.0474
	813937	8.37112e+06	60.0963
	813992	8.37109e+06	76.6019
	814047	8.37106e+06	80.5939
	814102	8.37103e+06	68.9485
	814156	8.371e+06	54.9635
	814211	8.37097e+06	39.8894
	814266	8.37094e+06	29.2334
	814320	8.37091e+06	26.8181
	814375	8.37088e+06	26.9389
	814430	8.37085e+06	24.5507
	814484	8.37081e+06	18.9549
	814539	8.37078e+06	9.98745
	814594	8.37075e+06	6.86169
	814649	8.37072e+06	7.5504
	814703	8.37069e+06	13.8805
	814758	8.37066e+06	26.2611
	814813	8.37063e+06	37.2943
	814867	8.3706e+06	47.2887
	814922	8.37057e+06	55.0275
	814977	8.37054e+06	54.8882
	815031	8.37051e+06	53.4937
	815086	8.37048e+06	63.5135
	815141	8.37045e+06	85.702
	815196	8.37042e+06	128.579
	815250	8.37039e+06	166.882
	815305	8.37036e+06	186.974
	815360	8.37033e+06	183.316
	815414	8.3703e+06	159.801
	815469	8.37027e+06	164.455
	815524	8.37024e+06	193.12
	815578	8.37021e+06	210.383
	815633	8.37018e+06	198.514
	815688	8.37015e+06	160.372
	815743	8.37012e+06	121.685
	815797	8.37009e+06	89.1201
	815852	8.37006e+06	67.616
	815907	8.37003e+06	61.2097
	815961	8.37e+06	78.5162
	816016	8.36997e+06	130.173
	816071	8.36994e+06	188.188
	816125	8.36991e+06	220.684
	816180	8.36988e+06	220.142
	816235	8.36985e+06	200.111
	816290	8.36982e+06	167.279
	816344	8.36979e+06	127.005
	816399	8.36976e+06	93.8975
	816454	8.36973e+06	88.0334
	816508	8.3697e+06	107.539
	816563	8.36967e+06	124.511
	816618	8.36964e+06	114.827
	816673	8.36961e+06	87.3404
	816727	8.36958e+06	54.0365
	816782	8.36954e+06	26.6402
	816837	8.36951e+06	8.54931
	816891	8.36948e+06	0.6765
	816946	8.36945e+06	0
	817001	8.36942e+06	0
	817055	8.36939e+06	0
	817110	8.36936e+06	0
	817165	8.36933e+06	0
	817220	8.3693e+06	0
	817274	8.36927e+06	0
	817329	8.36924e+06	0
	817384	8.36921e+06	0
	817438	8.36918e+06	0
	817493	8.36915e+06	0
	817548	8.36912e+06	0
	817602	8.36909e+06	0
	817657	8.36906e+06	0
	817712	8.36903e+06	0
	817767	8.369e+06	0
	817821	8.36897e+06	0
	817876	8.36894e+06	0
	817931	8368910	0
	817985	8.36888e+06	0
	818040	8.36885e+06	0
	818095	8.36882e+06	0
	818149	8.36879e+06	0
	818204	8.36876e+06	0
	818259	8.36873e+06	0
	818314	8.3687e+06	0
	818368	8.36867e+06	0
	818423	8.36864e+06	0
	818478	8.36861e+06	0
	818532	8.36858e+06	0
	818587	8.36855e+06	0
	818642	8.36852e+06	0
	818697	8.36849e+06	0
	818751	8.36846e+06	0
	818806	8.36843e+06	0
	818861	8.3684e+06	0
	818915	8.36837e+06	0
	818970	8.36834e+06	0
	819025	8.36831e+06	0
	819079	8.36828e+06	0
	819134	8.36824e+06	0
	819189	8.36821e+06	0
	819244	8.36818e+06	0
	819298	8.36815e+06	0
	819353	8.36812e+06	0
	819408	8.36809e+06	0
	819462	8.36806e+06	0
	819517	8.36803e+06	0
	819572	8.368e+06	0
	819626	8.36797e+06	0
	819681	8.36794e+06	0
	819736	8.36791e+06	0
	819791	8.36788e+06	0
	819845	8.36785e+06	0
	819900	8.36782e+06	0
	819955	8.36779e+06	0
	820009	8.36776e+06	0
	820064	8.36773e+06	0
	820119	8.3677e+06	0
	820174	8.36767e+06	0
	820228	8.36764e+06	0
	820283	8.36761e+06	0
	820338	8.36758e+06	0
	820392	8.36755e+06	0
	820447	8.36752e+06	0
	820502	8.36749e+06	0
	820556	8.36746e+06	0
	820611	8.36743e+06	0
	820666	8.3674e+06	0
	820721	8.36737e+06	0
	820775	8.36734e+06	0
	820830	8.36731e+06	0
	820885	8.36728e+06	0
	820939	8.36725e+06	0.29238
	820994	8.36722e+06	0.54252
	821049	8.36719e+06	0.14784
	821103	8.36716e+06	0
	821158	8.36713e+06	0
	821213	8.3671e+06	0
	821268	8.36707e+06	0
	821322	8.36704e+06	0
	821377	8.36701e+06	0
	821432	8.36697e+06	0
	821486	8.36694e+06	0
	821541	8.36691e+06	0
	821596	8.36688e+06	0.00236841
	821650	8.36685e+06	2.1417
	821705	8.36682e+06	5.65851
	821760	8.36679e+06	7.54149
	821815	8.36676e+06	6.58185
	821869	8.36673e+06	3.37326
	821924	8.3667e+06	0.3135
	821979	8.36667e+06	0
	822033	8.36664e+06	0
	822088	8.36661e+06	0
	822143	8.36658e+06	0
	822198	8.36655e+06	0
	822252	8.36652e+06	0
	822307	8.36649e+06	0
	822362	8.36646e+06	0
	822416	8.36643e+06	0
	822471	8.3664e+06	0
	822526	8.36637e+06	0
	822580	8.36634e+06	0
	822635	8.36631e+06	0
	822690	8.36628e+06	0
	822745	8.36625e+06	0
	822799	8.36622e+06	0
	822854	8.36619e+06	0
	822909	8.36616e+06	0
	822963	8.36613e+06	0
	823018	8.3661e+06	0
	823073	8.36607e+06	0
	823128	8.36604e+06	0.41283
	823182	8.36601e+06	5.07573
	823237	8.36598e+06	9.8439
	823292	8.36595e+06	10.5775
	823346	8.36592e+06	6.74289
	823401	8.36589e+06	1.41504
	823456	8.36586e+06	0
	823510	8.36583e+06	0
	823565	8.3658e+06	0
	823620	8.36577e+06	0
	823675	8.36573e+06	0
	823729	8.3657e+06	0
	823784	8.36567e+06	0
	823839	8.36564e+06	0
	823893	8.36561e+06	0
	823948	8.36558e+06	0
	824003	8.36555e+06	0
	824057	8.36552e+06	0
	824112	8.36549e+06	0
	824167	8.36546e+06	0
	824222	8.36543e+06	0
	824276	8.3654e+06	0
	824331	8.36537e+06	0
	824386	8.36534e+06	0
	824440	8.36531e+06	0
	824495	8.36528e+06	0
	824550	8.36525e+06	0
	824605	8.36522e+06	0
	824659	8.36519e+06	0
	824714	8.36516e+06	0
	824769	8.36513e+06	0
	824823	8.3651e+06	0
	824878	8.36507e+06	0
	824933	8.36504e+06	0
	824987	8.36501e+06	0
	825042	8.36498e+06	0
	825097	8.36495e+06	0
	825152	8.36492e+06	0
	825206	8.36489e+06	0
	825261	8.36486e+06	0
	825316	8.36483e+06	0
	825370	8.3648e+06	0
	825425	8.36477e+06	0
	825480	8.36474e+06	0
	825535	8.36471e+06	0
	825589	8.36468e+06	0
	825644	8.36465e+06	0
	825699	8.36462e+06	0
	825753	8.36459e+06	0
	825808	8.36456e+06	0
	825863	8.36453e+06	0
	825917	8.3645e+06	0
	825972	8.36446e+06	0.02541
	826027	8.36443e+06	2.06943
	826082	8.3644e+06	4.76322
	826136	8.36437e+06	5.65752
	826191	8.36434e+06	4.10718
	826246	8.36431e+06	1.27017
	826300	8.36428e+06	0
	826355	8.36425e+06	0
	826410	8.36422e+06	0
	826464	8.36419e+06	0
	826519	8.36416e+06	0.82368
	826574	8.36413e+06	2.79741
	826629	8.3641e+06	3.56829
	826683	8.36407e+06	2.42451
	826738	8.36404e+06	0.45936
	826793	8.36401e+06	0
	826847	8363981	0
	826902	8.36395e+06	0
	826957	8.36392e+06	0
	827012	8.36389e+06	0
	827066	8.36386e+06	0
	827121	8.36383e+06	0
	827176	8.3638e+06	0
	827230	8.36377e+06	0
	827285	8.36374e+06	0
	827340	8.36371e+06	0
	827394	8.36368e+06	0
	827449	8.36365e+06	0
	827504	8.36362e+06	0
	827559	8.36359e+06	0
	827613	8.36356e+06	0
	827668	8.36353e+06	0
	827723	8.3635e+06	0
	827777	8.36347e+06	0
	827832	8.36344e+06	0
	827887	8.36341e+06	0
	827942	8.36338e+06	0
	827996	8.36335e+06	0
	828051	8.36332e+06	0
	828106	8.36329e+06	0
	828160	8.36326e+06	0
	828215	8.36322e+06	0
	828270	8.36319e+06	0
	828324	8.36316e+06	0
	828379	8.36313e+06	0
	828434	8.3631e+06	0
	828489	8.36307e+06	0
	828543	8.36304e+06	0
	828598	8.36301e+06	0
	828653	8.36298e+06	0
	828707	8.36295e+06	0
	828762	8.36292e+06	0
	828817	8.36289e+06	0
	828872	8.36286e+06	0
	828926	8.36283e+06	0
	828981	8.3628e+06	0
	829036	8.36277e+06	0
	829090	8.36274e+06	0
	829145	8.36271e+06	0
	829200	8.36268e+06	0
	829254	8.36265e+06	0
	829309	8.36262e+06	0
	829364	8.36259e+06	0
	829419	8.36256e+06	0
	829473	8.36253e+06	0
	829528	8.3625e+06	0
	829583	8.36247e+06	0
	829637	8.36244e+06	0
	829692	8.36241e+06	0
	829747	8.36238e+06	0
	829802	8.36235e+06	0
	829856	8.36232e+06	0
	829911	8.36229e+06	0
	829966	8.36226e+06	0
	830020	8.36223e+06	0
	830075	8.3622e+06	0
	830130	8.36217e+06	0
	830184	8.36214e+06	0
	830239	8.36211e+06	0
	830294	8.36208e+06	0
	830349	8.36205e+06	0
	830403	8.36202e+06	0
	830458	8.36199e+06	0
	830513	8.36195e+06	0
	830567	8.36192e+06	0
	830622	8.36189e+06	0
	830677	8.36186e+06	0
	830732	8.36183e+06	0
	830786	8.3618e+06	0
	830841	8.36177e+06	0
	830896	8.36174e+06	0
	830950	8.36171e+06	0
	831005	8.36168e+06	0
	831060	8.36165e+06	0
	831114	8.36162e+06	0
	831169	8.36159e+06	0
	831224	8.36156e+06	0
	831279	8.36153e+06	0
	831333	8.3615e+06	0
	831388	8.36147e+06	0
	831443	8.36144e+06	0
	831497	8.36141e+06	0
	831552	8.36138e+06	0
	831607	8.36135e+06	0
	831662	8.36132e+06	0
	831716	8.36129e+06	0
	831771	8.36126e+06	0
	831826	8.36123e+06	0
	831880	8.3612e+06	0
	831935	8.36117e+06	0
	831990	8.36114e+06	0
	832044	8.36111e+06	0
	832099	8.36108e+06	0
	832154	8.36105e+06	0
	832209	8.36102e+06	0
	832263	8.36099e+06	0
	832318	8.36096e+06	0
	832373	8.36093e+06	0
	832427	8.3609e+06	0
	832482	8.36087e+06	0
	832537	8.36084e+06	0
	832592	8.36081e+06	0
	832646	8.36078e+06	0
	832701	8.36075e+06	0
	832756	8.36071e+06	0
	832810	8.36068e+06	0
	832865	8.36065e+06	0
	832920	8.36062e+06	0
	832974	8.36059e+06	0
	833029	8.36056e+06	0
	833084	8.36053e+06	0
	833139	8.3605e+06	0
	833193	8.36047e+06	0
	833248	8.36044e+06	0
	833303	8.36041e+06	0
	833357	8.36038e+06	0
	833412	8.36035e+06	0
	833467	8.36032e+06	0
	833522	8.36029e+06	0
	833576	8.36026e+06	0
	833631	8.36023e+06	0
	833686	8.3602e+06	0
	833740	8.36017e+06	0
	833795	8.36014e+06	0
	833850	8.36011e+06	0
	833905	8.36008e+06	0
	833959	8.36005e+06	0
	834014	8.36002e+06	0
	834069	8.35999e+06	0
	834123	8.35996e+06	0
	834178	8.35993e+06	0
	834233	8.3599e+06	0
	834287	8.35987e+06	0
	834342	8.35984e+06	0
	834397	8.35981e+06	0
	834452	8.35978e+06	0
	834506	8.35975e+06	0
	834561	8.35972e+06	0
	834616	8.35969e+06	0
	834670	8.35966e+06	0
	834724	8.35962e+06	0

## Sheet: Fig S1
Figure S.1
	time from 2020-07-13UTC, hours	tidal displacement, cm	number of gas flares in area 1	number of gas flares in area 2	number of gas flares in area 3	number of gas flares in area 4	number of gas flares in area 5	number of gas flares in area 6	number of gas flares in area 7
	0.0000	3.44
	0.0167	3.36
	0.0333	3.28
	0.0500	3.20
	0.0667	3.12
	0.0833	3.04
	0.1000	2.96
	0.1167	2.88
	0.1333	2.80
	0.1500	2.72
	0.1667	2.64
	0.1833	2.56
	0.2000	2.48
	0.2167	2.39
	0.2333	2.31
	0.2500	2.23
	0.2667	2.15
	0.2833	2.06
	0.3000	1.98
	0.3167	1.90
	0.3333	1.81
	0.3500	1.73
	0.3667	1.64
	0.3833	1.56
	0.4000	1.48
	0.4167	1.39
	0.4333	1.31
	0.4500	1.22
	0.4667	1.14
	0.4833	1.05
	0.5000	0.96
	0.5167	0.88
	0.5333	0.79
	0.5500	0.71
	0.5667	0.62
	0.5833	0.53
	0.6000	0.45
	0.6167	0.36
	0.6333	0.28
	0.6500	0.19
	0.6667	0.10
	0.6833	0.02
	0.7000	-0.07
	0.7167	-0.16
	0.7333	-0.24
	0.7500	-0.33
	0.7667	-0.42
	0.7833	-0.50
	0.8000	-0.59
	0.8167	-0.68
	0.8333	-0.76
	0.8500	-0.85
	0.8667	-0.94
	0.8833	-1.02
	0.9000	-1.11
	0.9167	-1.20
	0.9333	-1.28
	0.9500	-1.37
	0.9667	-1.45
	0.9833	-1.54
	1.0000	-1.63
	1.0167	-1.71
	1.0333	-1.80
	1.0500	-1.88
	1.0667	-1.97
	1.0833	-2.05
	1.1000	-2.14
	1.1167	-2.22
	1.1333	-2.31
	1.1500	-2.39
	1.1667	-2.48
	1.1833	-2.56
	1.2000	-2.64
	1.2167	-2.73
	1.2333	-2.81
	1.2500	-2.89
	1.2667	-2.98
	1.2833	-3.06
	1.3000	-3.14
	1.3167	-3.22
	1.3333	-3.31
	1.3500	-3.39
	1.3667	-3.47
	1.3833	-3.55
	1.4000	-3.63
	1.4167	-3.71
	1.4333	-3.79
	1.4500	-3.87
	1.4667	-3.95
	1.4833	-4.03
	1.5000	-4.11
	1.5167	-4.18
	1.5333	-4.26
	1.5500	-4.34
	1.5667	-4.42
	1.5833	-4.49
	1.6000	-4.57
	1.6167	-4.65
	1.6333	-4.72
	1.6500	-4.80
	1.6667	-4.87
	1.6833	-4.95
	1.7000	-5.02
	1.7167	-5.09
	1.7333	-5.17
	1.7500	-5.24
	1.7667	-5.31
	1.7833	-5.38
	1.8000	-5.45
	1.8167	-5.52
	1.8333	-5.59
	1.8500	-5.66
	1.8667	-5.73
	1.8833	-5.80
	1.9000	-5.87
	1.9167	-5.94
	1.9333	-6.00
	1.9500	-6.07
	1.9667	-6.14
	1.9833	-6.20
	2.0000	-6.27
	2.0167	-6.33
	2.0333	-6.39
	2.0500	-6.46
	2.0667	-6.52
	2.0833	-6.58
	2.1000	-6.64
	2.1167	-6.70
	2.1333	-6.76
	2.1500	-6.82
	2.1667	-6.88
	2.1833	-6.94
	2.2000	-7.00
	2.2167	-7.05
	2.2333	-7.11
	2.2500	-7.17
	2.2667	-7.22
	2.2833	-7.28
	2.3000	-7.33
	2.3167	-7.38
	2.3333	-7.43
	2.3500	-7.49
	2.3667	-7.54
	2.3833	-7.59
	2.4000	-7.64
	2.4167	-7.69
	2.4333	-7.73
	2.4500	-7.78
	2.4667	-7.83
	2.4833	-7.88
	2.5000	-7.92
	2.5167	-7.97
	2.5333	-8.01
	2.5500	-8.05
	2.5667	-8.10
	2.5833	-8.14
	2.6000	-8.18
	2.6167	-8.22
	2.6333	-8.26
	2.6500	-8.30
	2.6667	-8.34
	2.6833	-8.38
	2.7000	-8.41
	2.7167	-8.45
	2.7333	-8.48
	2.7500	-8.52
	2.7667	-8.55
	2.7833	-8.59
	2.8000	-8.62
	2.8167	-8.65
	2.8333	-8.68
	2.8500	-8.71
	2.8667	-8.74
	2.8833	-8.77
	2.9000	-8.80
	2.9167	-8.82
	2.9333	-8.85
	2.9500	-8.87
	2.9667	-8.90
	2.9833	-8.92
	3.0000	-8.95
	3.0167	-8.97
	3.0333	-8.99
	3.0500	-9.01
	3.0667	-9.03
	3.0833	-9.05
	3.1000	-9.07
	3.1167	-9.08
	3.1333	-9.10
	3.1500	-9.12
	3.1667	-9.13
	3.1833	-9.15
	3.2000	-9.16
	3.2167	-9.17
	3.2333	-9.18
	3.2500	-9.20
	3.2667	-9.21
	3.2833	-9.22
	3.3000	-9.22
	3.3167	-9.23
	3.3333	-9.24
	3.3500	-9.25
	3.3667	-9.25
	3.3833	-9.26
	3.4000	-9.26
	3.4167	-9.26
	3.4333	-9.27
	3.4500	-9.27
	3.4667	-9.27
	3.4833	-9.27
	3.5000	-9.27
	3.5167	-9.26
	3.5333	-9.26
	3.5500	-9.26
	3.5667	-9.25
	3.5833	-9.25
	3.6000	-9.24
	3.6167	-9.24
	3.6333	-9.23
	3.6500	-9.22
	3.6667	-9.21
	3.6833	-9.20
	3.7000	-9.19
	3.7167	-9.18
	3.7333	-9.17
	3.7500	-9.16
	3.7667	-9.15
	3.7833	-9.13
	3.8000	-9.12
	3.8167	-9.10
	3.8333	-9.08
	3.8500	-9.07
	3.8667	-9.05
	3.8833	-9.03
	3.9000	-9.01
	3.9167	-8.99
	3.9333	-8.97
	3.9500	-8.95
	3.9667	-8.92
	3.9833	-8.90
	4.0000	-8.88
	4.0167	-8.85
	4.0333	-8.83
	4.0500	-8.80
	4.0667	-8.77
	4.0833	-8.74
	4.1000	-8.72
	4.1167	-8.69
	4.1333	-8.66
	4.1500	-8.63
	4.1667	-8.60
	4.1833	-8.56
	4.2000	-8.53
	4.2167	-8.50
	4.2333	-8.46
	4.2500	-8.43
	4.2667	-8.39
	4.2833	-8.36
	4.3000	-8.32
	4.3167	-8.28
	4.3333	-8.24
	4.3500	-8.20
	4.3667	-8.16
	4.3833	-8.12
	4.4000	-8.08
	4.4167	-8.04
	4.4333	-8.00
	4.4500	-7.96
	4.4667	-7.91
	4.4833	-7.87
	4.5000	-7.82
	4.5167	-7.78
	4.5333	-7.73
	4.5500	-7.68
	4.5667	-7.64
	4.5833	-7.59
	4.6000	-7.54
	4.6167	-7.49
	4.6333	-7.44
	4.6500	-7.39
	4.6667	-7.34
	4.6833	-7.29
	4.7000	-7.23
	4.7167	-7.18
	4.7333	-7.13
	4.7500	-7.07
	4.7667	-7.02
	4.7833	-6.96
	4.8000	-6.91
	4.8167	-6.85
	4.8333	-6.79
	4.8500	-6.74
	4.8667	-6.68
	4.8833	-6.62
	4.9000	-6.56
	4.9167	-6.50
	4.9333	-6.44
	4.9500	-6.38
	4.9667	-6.32
	4.9833	-6.26
	5.0000	-6.20
	5.0167	-6.13
	5.0333	-6.07
	5.0500	-6.01
	5.0667	-5.94
	5.0833	-5.88
	5.1000	-5.81
	5.1167	-5.75
	5.1333	-5.68
	5.1500	-5.61
	5.1667	-5.55
	5.1833	-5.48
	5.2000	-5.41
	5.2167	-5.34
	5.2333	-5.27
	5.2500	-5.20
	5.2667	-5.14
	5.2833	-5.07
	5.3000	-4.99
	5.3167	-4.92
	5.3333	-4.85
	5.3500	-4.78
	5.3667	-4.71
	5.3833	-4.64
	5.4000	-4.56
	5.4167	-4.49
	5.4333	-4.42
	5.4500	-4.34
	5.4667	-4.27
	5.4833	-4.19
	5.5000	-4.12
	5.5167	-4.04
	5.5333	-3.97
	5.5500	-3.89
	5.5667	-3.82
	5.5833	-3.74
	5.6000	-3.66
	5.6167	-3.58
	5.6333	-3.51
	5.6500	-3.43
	5.6667	-3.35
	5.6833	-3.27
	5.7000	-3.19
	5.7167	-3.12
	5.7333	-3.04
	5.7500	-2.96
	5.7667	-2.88
	5.7833	-2.80
	5.8000	-2.72
	5.8167	-2.64
	5.8333	-2.56
	5.8500	-2.47
	5.8667	-2.39
	5.8833	-2.31
	5.9000	-2.23
	5.9167	-2.15
	5.9333	-2.07
	5.9500	-1.98
	5.9667	-1.90
	5.9833	-1.82
	6.0000	-1.74
	6.0167	-1.65
	6.0333	-1.57
	6.0500	-1.49
	6.0667	-1.40
	6.0833	-1.32
	6.1000	-1.24
	6.1167	-1.15
	6.1333	-1.07
	6.1500	-0.98
	6.1667	-0.90
	6.1833	-0.81
	6.2000	-0.73
	6.2167	-0.65
	6.2333	-0.56
	6.2500	-0.48
	6.2667	-0.39
	6.2833	-0.31
	6.3000	-0.22
	6.3167	-0.14
	6.3333	-0.05
	6.3500	0.03
	6.3667	0.12
	6.3833	0.21
	6.4000	0.29
	6.4167	0.38
	6.4333	0.46
	6.4500	0.55
	6.4667	0.63
	6.4833	0.72
	6.5000	0.80
	6.5167	0.89
	6.5333	0.98
	6.5500	1.06
	6.5667	1.15
	6.5833	1.23
	6.6000	1.32
	6.6167	1.40
	6.6333	1.49
	6.6500	1.57
	6.6667	1.66
	6.6833	1.75
	6.7000	1.83
	6.7167	1.92
	6.7333	2.00
	6.7500	2.09
	6.7667	2.17
	6.7833	2.26
	6.8000	2.34
	6.8167	2.43
	6.8333	2.51
	6.8500	2.60
	6.8667	2.68
	6.8833	2.76
	6.9000	2.85
	6.9167	2.93
	6.9333	3.02
	6.9500	3.10
	6.9667	3.18
	6.9833	3.27
	7.0000	3.35
	7.0167	3.44
	7.0333	3.52
	7.0500	3.60
	7.0667	3.68
	7.0833	3.77
	7.1000	3.85
	7.1167	3.93
	7.1333	4.01
	7.1500	4.10
	7.1667	4.18
	7.1833	4.26
	7.2000	4.34
	7.2167	4.42
	7.2333	4.50
	7.2500	4.58
	7.2667	4.66
	7.2833	4.74
	7.3000	4.82
	7.3167	4.90
	7.3333	4.98
	7.3500	5.06
	7.3667	5.14
	7.3833	5.22
	7.4000	5.30
	7.4167	5.37
	7.4333	5.45
	7.4500	5.53
	7.4667	5.61
	7.4833	5.68
	7.5000	5.76
	7.5167	5.84
	7.5333	5.91
	7.5500	5.99
	7.5667	6.06
	7.5833	6.14
	7.6000	6.21
	7.6167	6.29
	7.6333	6.36
	7.6500	6.43
	7.6667	6.51
	7.6833	6.58
	7.7000	6.65
	7.7167	6.72
	7.7333	6.80
	7.7500	6.87
	7.7667	6.94
	7.7833	7.01
	7.8000	7.08
	7.8167	7.15
	7.8333	7.22
	7.8500	7.29
	7.8667	7.36
	7.8833	7.42
	7.9000	7.49
	7.9167	7.56
	7.9333	7.63
	7.9500	7.69
	7.9667	7.76
	7.9833	7.82
	8.0000	7.89
	8.0167	7.95
	8.0333	8.02
	8.0500	8.08
	8.0667	8.14
	8.0833	8.21
	8.1000	8.27
	8.1167	8.33
	8.1333	8.39
	8.1500	8.45
	8.1667	8.51
	8.1833	8.57
	8.2000	8.63
	8.2167	8.69
	8.2333	8.75
	8.2500	8.81
	8.2667	8.86
	8.2833	8.92
	8.3000	8.98
	8.3167	9.03
	8.3333	9.09
	8.3500	9.14
	8.3667	9.20
	8.3833	9.25
	8.4000	9.30
	8.4167	9.35
	8.4333	9.41
	8.4500	9.46
	8.4667	9.51
	8.4833	9.56
	8.5000	9.61
	8.5167	9.66
	8.5333	9.70
	8.5500	9.75
	8.5667	9.80
	8.5833	9.85
	8.6000	9.89
	8.6167	9.94
	8.6333	9.98
	8.6500	10.02
	8.6667	10.07
	8.6833	10.11
	8.7000	10.15
	8.7167	10.19
	8.7333	10.23
	8.7500	10.27
	8.7667	10.31
	8.7833	10.35
	8.8000	10.39
	8.8167	10.43
	8.8333	10.47
	8.8500	10.50
	8.8667	10.54
	8.8833	10.57
	8.9000	10.61
	8.9167	10.64
	8.9333	10.67
	8.9500	10.70
	8.9667	10.74
	8.9833	10.77
	9.0000	10.80
	9.0167	10.83
	9.0333	10.85
	9.0500	10.88
	9.0667	10.91
	9.0833	10.94
	9.1000	10.96
	9.1167	10.99
	9.1333	11.01
	9.1500	11.03
	9.1667	11.06
	9.1833	11.08
	9.2000	11.10
	9.2167	11.12
	9.2333	11.14
	9.2500	11.16
	9.2667	11.18
	9.2833	11.20
	9.3000	11.21
	9.3167	11.23
	9.3333	11.24
	9.3500	11.26
	9.3667	11.27
	9.3833	11.29
	9.4000	11.30
	9.4167	11.31
	9.4333	11.32
	9.4500	11.33
	9.4667	11.34
	9.4833	11.35
	9.5000	11.35
	9.5167	11.36
	9.5333	11.37
	9.5500	11.37
	9.5667	11.38
	9.5833	11.38
	9.6000	11.38
	9.6167	11.39
	9.6333	11.39
	9.6500	11.39
	9.6667	11.39
	9.6833	11.39
	9.7000	11.38
	9.7167	11.38
	9.7333	11.38
	9.7500	11.37
	9.7667	11.37
	9.7833	11.36
	9.8000	11.35
	9.8167	11.35
	9.8333	11.34
	9.8500	11.33
	9.8667	11.32
	9.8833	11.31
	9.9000	11.30
	9.9167	11.28
	9.9333	11.27
	9.9500	11.26
	9.9667	11.24
	9.9833	11.23
	10.0000	11.21
	10.0167	11.19
	10.0333	11.17
	10.0500	11.15
	10.0667	11.13
	10.0833	11.11
	10.1000	11.09
	10.1167	11.07
	10.1333	11.04
	10.1500	11.02
	10.1667	11.00
	10.1833	10.97
	10.2000	10.94
	10.2167	10.92
	10.2333	10.89
	10.2500	10.86
	10.2667	10.83
	10.2833	10.80
	10.3000	10.76
	10.3167	10.73
	10.3333	10.70
	10.3500	10.66
	10.3667	10.63
	10.3833	10.59
	10.4000	10.56
	10.4167	10.52
	10.4333	10.48
	10.4500	10.44
	10.4667	10.40
	10.4833	10.36
	10.5000	10.32
	10.5167	10.28
	10.5333	10.23
	10.5500	10.19
	10.5667	10.15
	10.5833	10.10
	10.6000	10.05
	10.6167	10.01
	10.6333	9.96
	10.6500	9.91
	10.6667	9.86
	10.6833	9.81
	10.7000	9.76
	10.7167	9.70
	10.7333	9.65
	10.7500	9.60
	10.7667	9.54
	10.7833	9.49
	10.8000	9.43
	10.8167	9.37
	10.8333	9.32
	10.8500	9.26
	10.8667	9.20
	10.8833	9.14
	10.9000	9.08
	10.9167	9.02
	10.9333	8.95
	10.9500	8.89
	10.9667	8.83
	10.9833	8.76
	11.0000	8.70
	11.0167	8.63
	11.0333	8.56
	11.0500	8.50
	11.0667	8.43
	11.0833	8.36
	11.1000	8.29
	11.1167	8.22
	11.1333	8.15
	11.1500	8.08
	11.1667	8.00
	11.1833	7.93
	11.2000	7.86
	11.2167	7.78
	11.2333	7.70
	11.2500	7.63
	11.2667	7.55
	11.2833	7.47
	11.3000	7.40
	11.3167	7.32
	11.3333	7.24
	11.3500	7.16
	11.3667	7.08
	11.3833	6.99
	11.4000	6.91
	11.4167	6.83
	11.4333	6.74
	11.4500	6.66
	11.4667	6.58
	11.4833	6.49
	11.5000	6.40
	11.5167	6.32
	11.5333	6.23
	11.5500	6.14
	11.5667	6.05
	11.5833	5.96
	11.6000	5.87
	11.6167	5.78
	11.6333	5.69
	11.6500	5.60
	11.6667	5.51
	11.6833	5.42
	11.7000	5.32
	11.7167	5.23
	11.7333	5.13
	11.7500	5.04
	11.7667	4.94
	11.7833	4.85
	11.8000	4.75
	11.8167	4.65
	11.8333	4.56
	11.8500	4.46
	11.8667	4.36
	11.8833	4.26
	11.9000	4.16
	11.9167	4.06
	11.9333	3.96
	11.9500	3.86
	11.9667	3.76
	11.9833	3.66
	12.0000	3.55
	12.0167	3.45
	12.0333	3.35
	12.0500	3.24
	12.0667	3.14
	12.0833	3.04
	12.1000	2.93
	12.1167	2.83
	12.1333	2.72
	12.1500	2.61
	12.1667	2.51
	12.1833	2.40
	12.2000	2.29
	12.2167	2.19
	12.2333	2.08
	12.2500	1.97
	12.2667	1.86
	12.2833	1.75
	12.3000	1.64
	12.3167	1.53
	12.3333	1.42
	12.3500	1.31
	12.3667	1.20
	12.3833	1.09
	12.4000	0.98
	12.4167	0.87
	12.4333	0.76
	12.4500	0.65
	12.4667	0.54
	12.4833	0.43
	12.5000	0.31
	12.5167	0.20
	12.5333	0.09
	12.5500	-0.02
	12.5667	-0.14
	12.5833	-0.25
	12.6000	-0.36
	12.6167	-0.48
	12.6333	-0.59
	12.6500	-0.71
	12.6667	-0.82
	12.6833	-0.93
	12.7000	-1.05
	12.7167	-1.16
	12.7333	-1.28
	12.7500	-1.39
	12.7667	-1.51
	12.7833	-1.62
	12.8000	-1.73
	12.8167	-1.85
	12.8333	-1.96
	12.8500	-2.08
	12.8667	-2.19
	12.8833	-2.31
	12.9000	-2.42
	12.9167	-2.54
	12.9333	-2.65
	12.9500	-2.77
	12.9667	-2.88
	12.9833	-3.00
	13.0000	-3.11
	13.0167	-3.23
	13.0333	-3.34
	13.0500	-3.46
	13.0667	-3.57
	13.0833	-3.69
	13.1000	-3.80
	13.1167	-3.92
	13.1333	-4.03
	13.1500	-4.14
	13.1667	-4.26
	13.1833	-4.37
	13.2000	-4.49
	13.2167	-4.60
	13.2333	-4.71
	13.2500	-4.83
	13.2667	-4.94
	13.2833	-5.05
	13.3000	-5.17
	13.3167	-5.28
	13.3333	-5.39
	13.3500	-5.50
	13.3667	-5.62
	13.3833	-5.73
	13.4000	-5.84
	13.4167	-5.95
	13.4333	-6.06
	13.4500	-6.17
	13.4667	-6.28
	13.4833	-6.39
	13.5000	-6.50
	13.5167	-6.61
	13.5333	-6.72
	13.5500	-6.83
	13.5667	-6.94
	13.5833	-7.05
	13.6000	-7.16
	13.6167	-7.26
	13.6333	-7.37
	13.6500	-7.48
	13.6667	-7.59
	13.6833	-7.69
	13.7000	-7.80
	13.7167	-7.90
	13.7333	-8.01
	13.7500	-8.11
	13.7667	-8.22
	13.7833	-8.32
	13.8000	-8.43
	13.8167	-8.53
	13.8333	-8.63
	13.8500	-8.73
	13.8667	-8.83
	13.8833	-8.94
	13.9000	-9.04
	13.9167	-9.14
	13.9333	-9.24
	13.9500	-9.34
	13.9667	-9.44
	13.9833	-9.53
	14.0000	-9.63
	14.0167	-9.73
	14.0333	-9.83
	14.0500	-9.92
	14.0667	-10.02
	14.0833	-10.11
	14.1000	-10.21
	14.1167	-10.30
	14.1333	-10.40
	14.1500	-10.49
	14.1667	-10.58
	14.1833	-10.67
	14.2000	-10.76
	14.2167	-10.85
	14.2333	-10.94
	14.2500	-11.03
	14.2667	-11.12
	14.2833	-11.21
	14.3000	-11.30
	14.3167	-11.39
	14.3333	-11.47
	14.3500	-11.56
	14.3667	-11.64
	14.3833	-11.73
	14.4000	-11.81
	14.4167	-11.89
	14.4333	-11.98
	14.4500	-12.06
	14.4667	-12.14
	14.4833	-12.22
	14.5000	-12.30
	14.5167	-12.38
	14.5333	-12.46
	14.5500	-12.53
	14.5667	-12.61
	14.5833	-12.69
	14.6000	-12.76
	14.6167	-12.84
	14.6333	-12.91
	14.6500	-12.98
	14.6667	-13.06
	14.6833	-13.13
	14.7000	-13.20
	14.7167	-13.27
	14.7333	-13.34
	14.7500	-13.41
	14.7667	-13.47
	14.7833	-13.54
	14.8000	-13.61
	14.8167	-13.67
	14.8333	-13.74
	14.8500	-13.80
	14.8667	-13.87
	14.8833	-13.93
	14.9000	-13.99
	14.9167	-14.05
	14.9333	-14.11
	14.9500	-14.17
	14.9667	-14.23
	14.9833	-14.29
	15.0000	-14.34
	15.0167	-14.40
	15.0333	-14.45
	15.0500	-14.51
	15.0667	-14.56
	15.0833	-14.61
	15.1000	-14.67
	15.1167	-14.72
	15.1333	-14.77
	15.1500	-14.82
	15.1667	-14.87
	15.1833	-14.91
	15.2000	-14.96
	15.2167	-15.01
	15.2333	-15.05
	15.2500	-15.10
	15.2667	-15.14
	15.2833	-15.18
	15.3000	-15.22
	15.3167	-15.26
	15.3333	-15.30
	15.3500	-15.34
	15.3667	-15.38
	15.3833	-15.42
	15.4000	-15.46
	15.4167	-15.49
	15.4333	-15.53
	15.4500	-15.56
	15.4667	-15.59
	15.4833	-15.62
	15.5000	-15.66
	15.5167	-15.69
	15.5333	-15.72
	15.5500	-15.74
	15.5667	-15.77
	15.5833	-15.80
	15.6000	-15.83
	15.6167	-15.85
	15.6333	-15.88
	15.6500	-15.90
	15.6667	-15.92
	15.6833	-15.94
	15.7000	-15.96
	15.7167	-15.98
	15.7333	-16.00
	15.7500	-16.02
	15.7667	-16.04
	15.7833	-16.05
	15.8000	-16.07
	15.8167	-16.09
	15.8333	-16.10
	15.8500	-16.11
	15.8667	-16.12
	15.8833	-16.14
	15.9000	-16.15
	15.9167	-16.16
	15.9333	-16.16
	15.9500	-16.17
	15.9667	-16.18
	15.9833	-16.18
	16.0000	-16.19
	16.0167	-16.19
	16.0333	-16.20
	16.0500	-16.20
	16.0667	-16.20
	16.0833	-16.20
	16.1000	-16.20
	16.1167	-16.20
	16.1333	-16.20
	16.1500	-16.20
	16.1667	-16.19
	16.1833	-16.19
	16.2000	-16.18
	16.2167	-16.18
	16.2333	-16.17
	16.2500	-16.16
	16.2667	-16.16
	16.2833	-16.15
	16.3000	-16.14
	16.3167	-16.13
	16.3333	-16.11
	16.3500	-16.10
	16.3667	-16.09
	16.3833	-16.07
	16.4000	-16.06
	16.4167	-16.04
	16.4333	-16.03
	16.4500	-16.01
	16.4667	-15.99
	16.4833	-15.97
	16.5000	-15.95
	16.5167	-15.93
	16.5333	-15.91
	16.5500	-15.89
	16.5667	-15.86
	16.5833	-15.84
	16.6000	-15.82
	16.6167	-15.79
	16.6333	-15.76
	16.6500	-15.74
	16.6667	-15.71
	16.6833	-15.68
	16.7000	-15.65
	16.7167	-15.62
	16.7333	-15.59
	16.7500	-15.56
	16.7667	-15.53
	16.7833	-15.49
	16.8000	-15.46
	16.8167	-15.43
	16.8333	-15.39
	16.8500	-15.36
	16.8667	-15.32
	16.8833	-15.28
	16.9000	-15.24
	16.9167	-15.21
	16.9333	-15.17
	16.9500	-15.13
	16.9667	-15.09
	16.9833	-15.04
	17.0000	-15.00
	17.0167	-14.96
	17.0333	-14.91
	17.0500	-14.87
	17.0667	-14.83
	17.0833	-14.78
	17.1000	-14.73
	17.1167	-14.69
	17.1333	-14.64
	17.1500	-14.59
	17.1667	-14.54
	17.1833	-14.49
	17.2000	-14.44
	17.2167	-14.39
	17.2333	-14.34
	17.2500	-14.29
	17.2667	-14.24
	17.2833	-14.18
	17.3000	-14.13
	17.3167	-14.07
	17.3333	-14.02
	17.3500	-13.96
	17.3667	-13.91
	17.3833	-13.85
	17.4000	-13.79
	17.4167	-13.74
	17.4333	-13.68
	17.4500	-13.62
	17.4667	-13.56
	17.4833	-13.50
	17.5000	-13.44
	17.5167	-13.38
	17.5333	-13.31
	17.5500	-13.25
	17.5667	-13.19
	17.5833	-13.13
	17.6000	-13.06
	17.6167	-13.00
	17.6333	-12.93
	17.6500	-12.87
	17.6667	-12.80
	17.6833	-12.73
	17.7000	-12.67
	17.7167	-12.60
	17.7333	-12.53
	17.7500	-12.46
	17.7667	-12.39
	17.7833	-12.32
	17.8000	-12.26
	17.8167	-12.18
	17.8333	-12.11
	17.8500	-12.04
	17.8667	-11.97
	17.8833	-11.90
	17.9000	-11.83
	17.9167	-11.75
	17.9333	-11.68
	17.9500	-11.61
	17.9667	-11.53
	17.9833	-11.46
	18.0000	-11.38
	18.0167	-11.31
	18.0333	-11.23
	18.0500	-11.16
	18.0667	-11.08
	18.0833	-11.00
	18.1000	-10.93
	18.1167	-10.85
	18.1333	-10.77
	18.1500	-10.69
	18.1667	-10.61
	18.1833	-10.53
	18.2000	-10.46
	18.2167	-10.38
	18.2333	-10.30
	18.2500	-10.22
	18.2667	-10.14
	18.2833	-10.05
	18.3000	-9.97
	18.3167	-9.89
	18.3333	-9.81
	18.3500	-9.73
	18.3667	-9.65
	18.3833	-9.56
	18.4000	-9.48
	18.4167	-9.40
	18.4333	-9.31
	18.4500	-9.23
	18.4667	-9.15
	18.4833	-9.06
	18.5000	-8.98
	18.5167	-8.89
	18.5333	-8.81
	18.5500	-8.72
	18.5667	-8.64
	18.5833	-8.55
	18.6000	-8.47
	18.6167	-8.38
	18.6333	-8.30
	18.6500	-8.21
	18.6667	-8.12
	18.6833	-8.04
	18.7000	-7.95
	18.7167	-7.86
	18.7333	-7.78
	18.7500	-7.69
	18.7667	-7.60
	18.7833	-7.51
	18.8000	-7.43
	18.8167	-7.34
	18.8333	-7.25
	18.8500	-7.16
	18.8667	-7.07
	18.8833	-6.99
	18.9000	-6.90
	18.9167	-6.81
	18.9333	-6.72
	18.9500	-6.63
	18.9667	-6.54
	18.9833	-6.45
	19.0000	-6.37
	19.0167	-6.28
	19.0333	-6.19
	19.0500	-6.10
	19.0667	-6.01
	19.0833	-5.92
	19.1000	-5.83
	19.1167	-5.74
	19.1333	-5.65
	19.1500	-5.56
	19.1667	-5.47
	19.1833	-5.38
	19.2000	-5.29
	19.2167	-5.21
	19.2333	-5.12
	19.2500	-5.03
	19.2667	-4.94
	19.2833	-4.85
	19.3000	-4.76
	19.3167	-4.67
	19.3333	-4.58
	19.3500	-4.49
	19.3667	-4.40
	19.3833	-4.31
	19.4000	-4.22
	19.4167	-4.13
	19.4333	-4.04
	19.4500	-3.95
	19.4667	-3.87
	19.4833	-3.78
	19.5000	-3.69
	19.5167	-3.60
	19.5333	-3.51
	19.5500	-3.42
	19.5667	-3.33
	19.5833	-3.24
	19.6000	-3.16
	19.6167	-3.07
	19.6333	-2.98
	19.6500	-2.89
	19.6667	-2.80
	19.6833	-2.72
	19.7000	-2.63
	19.7167	-2.54
	19.7333	-2.45
	19.7500	-2.37
	19.7667	-2.28
	19.7833	-2.19
	19.8000	-2.11
	19.8167	-2.02
	19.8333	-1.93
	19.8500	-1.85
	19.8667	-1.76
	19.8833	-1.68
	19.9000	-1.59
	19.9167	-1.51
	19.9333	-1.42
	19.9500	-1.34
	19.9667	-1.25
	19.9833	-1.17
	20.0000	-1.08
	20.0167	-1.00
	20.0333	-0.91
	20.0500	-0.83
	20.0667	-0.75
	20.0833	-0.66
	20.1000	-0.58
	20.1167	-0.50
	20.1333	-0.42
	20.1500	-0.33
	20.1667	-0.25
	20.1833	-0.17
	20.2000	-0.09
	20.2167	-0.01
	20.2333	0.07
	20.2500	0.15
	20.2667	0.23
	20.2833	0.31
	20.3000	0.39
	20.3167	0.47
	20.3333	0.55
	20.3500	0.63
	20.3667	0.71
	20.3833	0.78
	20.4000	0.86
	20.4167	0.94
	20.4333	1.02
	20.4500	1.09
	20.4667	1.17
	20.4833	1.24
	20.5000	1.32
	20.5167	1.40
	20.5333	1.47
	20.5500	1.54
	20.5667	1.62
	20.5833	1.69
	20.6000	1.77
	20.6167	1.84
	20.6333	1.91
	20.6500	1.98
	20.6667	2.05
	20.6833	2.13
	20.7000	2.20
	20.7167	2.27
	20.7333	2.34
	20.7500	2.41
	20.7667	2.48
	20.7833	2.54
	20.8000	2.61
	20.8167	2.68
	20.8333	2.75
	20.8500	2.82
	20.8667	2.88
	20.8833	2.95
	20.9000	3.01
	20.9167	3.08
	20.9333	3.14
	20.9500	3.21
	20.9667	3.27
	20.9833	3.33
	21.0000	3.40
	21.0167	3.46
	21.0333	3.52
	21.0500	3.58
	21.0667	3.64
	21.0833	3.70
	21.1000	3.76
	21.1167	3.82
	21.1333	3.88
	21.1500	3.94
	21.1667	4.00
	21.1833	4.06
	21.2000	4.11
	21.2167	4.17
	21.2333	4.22
	21.2500	4.28
	21.2667	4.33
	21.2833	4.39
	21.3000	4.44
	21.3167	4.50
	21.3333	4.55
	21.3500	4.60
	21.3667	4.65
	21.3833	4.70
	21.4000	4.75
	21.4167	4.80
	21.4333	4.85
	21.4500	4.90
	21.4667	4.95
	21.4833	4.99
	21.5000	5.04
	21.5167	5.09
	21.5333	5.13
	21.5500	5.18
	21.5667	5.22
	21.5833	5.27
	21.6000	5.31
	21.6167	5.35
	21.6333	5.39
	21.6500	5.44
	21.6667	5.48
	21.6833	5.52
	21.7000	5.56
	21.7167	5.60
	21.7333	5.63
	21.7500	5.67
	21.7667	5.71
	21.7833	5.74
	21.8000	5.78
	21.8167	5.82
	21.8333	5.85
	21.8500	5.88
	21.8667	5.92
	21.8833	5.95
	21.9000	5.98
	21.9167	6.01
	21.9333	6.04
	21.9500	6.07
	21.9667	6.10
	21.9833	6.13
	22.0000	6.16
	22.0167	6.19
	22.0333	6.21
	22.0500	6.24
	22.0667	6.27
	22.0833	6.29
	22.1000	6.32
	22.1167	6.34
	22.1333	6.36
	22.1500	6.38
	22.1667	6.41
	22.1833	6.43
	22.2000	6.45
	22.2167	6.47
	22.2333	6.48
	22.2500	6.50
	22.2667	6.52
	22.2833	6.54
	22.3000	6.55
	22.3167	6.57
	22.3333	6.58
	22.3500	6.60
	22.3667	6.61
	22.3833	6.62
	22.4000	6.63
	22.4167	6.65
	22.4333	6.66
	22.4500	6.67
	22.4667	6.68
	22.4833	6.68
	22.5000	6.69
	22.5167	6.70
	22.5333	6.71
	22.5500	6.71
	22.5667	6.72
	22.5833	6.72
	22.6000	6.72
	22.6167	6.73
	22.6333	6.73
	22.6500	6.73
	22.6667	6.73
	22.6833	6.73
	22.7000	6.73
	22.7167	6.73
	22.7333	6.73
	22.7500	6.73
	22.7667	6.72
	22.7833	6.72
	22.8000	6.72
	22.8167	6.71
	22.8333	6.70
	22.8500	6.70
	22.8667	6.69
	22.8833	6.68
	22.9000	6.67
	22.9167	6.66
	22.9333	6.65
	22.9500	6.64
	22.9667	6.63
	22.9833	6.62
	23.0000	6.61
	23.0167	6.59
	23.0333	6.58
	23.0500	6.57
	23.0667	6.55
	23.0833	6.53
	23.1000	6.52
	23.1167	6.50
	23.1333	6.48
	23.1500	6.46
	23.1667	6.44
	23.1833	6.42
	23.2000	6.40
	23.2167	6.38
	23.2333	6.36
	23.2500	6.34
	23.2667	6.31
	23.2833	6.29
	23.3000	6.27
	23.3167	6.24
	23.3333	6.21
	23.3500	6.19
	23.3667	6.16
	23.3833	6.13
	23.4000	6.11
	23.4167	6.08
	23.4333	6.05
	23.4500	6.02
	23.4667	5.99
	23.4833	5.95
	23.5000	5.92
	23.5167	5.89
	23.5333	5.86
	23.5500	5.82
	23.5667	5.79
	23.5833	5.75
	23.6000	5.72
	23.6167	5.68
	23.6333	5.64
	23.6500	5.61
	23.6667	5.57
	23.6833	5.53
	23.7000	5.49
	23.7167	5.45
	23.7333	5.41
	23.7500	5.37
	23.7667	5.33
	23.7833	5.29
	23.8000	5.25
	23.8167	5.20
	23.8333	5.16
	23.8500	5.12
	23.8667	5.07
	23.8833	5.03
	23.9000	4.98
	23.9167	4.94
	23.9333	4.89
	23.9500	4.84
	23.9667	4.79
	23.9833	4.75
	24.0000	4.70
	24.0167	4.65
	24.0333	4.60
	24.0500	4.55
	24.0667	4.50
	24.0833	4.45
	24.1000	4.40
	24.1167	4.35
	24.1333	4.29
	24.1500	4.24
	24.1667	4.19
	24.1833	4.13
	24.2000	4.08
	24.2167	4.03
	24.2333	3.97
	24.2500	3.92
	24.2667	3.86
	24.2833	3.80
	24.3000	3.75
	24.3167	3.69
	24.3333	3.63
	24.3500	3.58
	24.3667	3.52
	24.3833	3.46
	24.4000	3.40
	24.4167	3.34
	24.4333	3.28
	24.4500	3.22
	24.4667	3.16
	24.4833	3.10
	24.5000	3.04
	24.5167	2.98
	24.5333	2.92
	24.5500	2.86
	24.5667	2.80
	24.5833	2.74
	24.6000	2.67
	24.6167	2.61
	24.6333	2.55
	24.6500	2.48
	24.6667	2.42
	24.6833	2.36
	24.7000	2.29
	24.7167	2.23
	24.7333	2.16
	24.7500	2.10
	24.7667	2.03
	24.7833	1.97
	24.8000	1.90
	24.8167	1.84
	24.8333	1.77
	24.8500	1.71
	24.8667	1.64
	24.8833	1.58
	24.9000	1.51
	24.9167	1.44
	24.9333	1.38
	24.9500	1.31
	24.9667	1.24
	24.9833	1.17
	25.0000	1.11
	25.0167	1.04
	25.0333	0.97
	25.0500	0.90
	25.0667	0.84
	25.0833	0.77
	25.1000	0.70
	25.1167	0.63
	25.1333	0.57
	25.1500	0.50
	25.1667	0.43
	25.1833	0.36
	25.2000	0.29
	25.2167	0.22
	25.2333	0.16
	25.2500	0.09
	25.2667	0.02
	25.2833	-0.05
	25.3000	-0.12
	25.3167	-0.19
	25.3333	-0.25
	25.3500	-0.32
	25.3667	-0.39
	25.3833	-0.46
	25.4000	-0.53
	25.4167	-0.59
	25.4333	-0.66
	25.4500	-0.73
	25.4667	-0.80
	25.4833	-0.87
	25.5000	-0.93
	25.5167	-1.00
	25.5333	-1.07
	25.5500	-1.14
	25.5667	-1.20
	25.5833	-1.27
	25.6000	-1.34
	25.6167	-1.41
	25.6333	-1.47
	25.6500	-1.54
	25.6667	-1.61
	25.6833	-1.67
	25.7000	-1.74
	25.7167	-1.80
	25.7333	-1.87
	25.7500	-1.94
	25.7667	-2.00
	25.7833	-2.07
	25.8000	-2.13
	25.8167	-2.20
	25.8333	-2.26
	25.8500	-2.33
	25.8667	-2.39
	25.8833	-2.45
	25.9000	-2.52
	25.9167	-2.58
	25.9333	-2.64
	25.9500	-2.71
	25.9667	-2.77
	25.9833	-2.83
	26.0000	-2.89
	26.0167	-2.96
	26.0333	-3.02
	26.0500	-3.08
	26.0667	-3.14
	26.0833	-3.20
	26.1000	-3.26
	26.1167	-3.32
	26.1333	-3.38
	26.1500	-3.44
	26.1667	-3.50
	26.1833	-3.56
	26.2000	-3.61
	26.2167	-3.67
	26.2333	-3.73
	26.2500	-3.79
	26.2667	-3.84
	26.2833	-3.90
	26.3000	-3.96
	26.3167	-4.01
	26.3333	-4.07
	26.3500	-4.12
	26.3667	-4.17
	26.3833	-4.23
	26.4000	-4.28
	26.4167	-4.34
	26.4333	-4.39
	26.4500	-4.44
	26.4667	-4.49
	26.4833	-4.54
	26.5000	-4.59
	26.5167	-4.64
	26.5333	-4.69
	26.5500	-4.74
	26.5667	-4.79
	26.5833	-4.84
	26.6000	-4.89
	26.6167	-4.94
	26.6333	-4.98
	26.6500	-5.03
	26.6667	-5.07
	26.6833	-5.12
	26.7000	-5.17
	26.7167	-5.21
	26.7333	-5.25
	26.7500	-5.30
	26.7667	-5.34
	26.7833	-5.38
	26.8000	-5.42
	26.8167	-5.46
	26.8333	-5.51
	26.8500	-5.55
	26.8667	-5.59
	26.8833	-5.62
	26.9000	-5.66
	26.9167	-5.70
	26.9333	-5.74
	26.9500	-5.77
	26.9667	-5.81
	26.9833	-5.85
	27.0000	-5.88
	27.0167	-5.92
	27.0333	-5.95
	27.0500	-5.98
	27.0667	-6.02
	27.0833	-6.05
	27.1000	-6.08
	27.1167	-6.11
	27.1333	-6.14
	27.1500	-6.17
	27.1667	-6.20
	27.1833	-6.23
	27.2000	-6.25
	27.2167	-6.28
	27.2333	-6.31
	27.2500	-6.33
	27.2667	-6.36
	27.2833	-6.38
	27.3000	-6.41
	27.3167	-6.43
	27.3333	-6.45
	27.3500	-6.48
	27.3667	-6.50
	27.3833	-6.52
	27.4000	-6.54
	27.4167	-6.56
	27.4333	-6.58
	27.4500	-6.60
	27.4667	-6.61
	27.4833	-6.63
	27.5000	-6.65
	27.5167	-6.66
	27.5333	-6.68
	27.5500	-6.69
	27.5667	-6.71
	27.5833	-6.72
	27.6000	-6.73
	27.6167	-6.74
	27.6333	-6.75
	27.6500	-6.76
	27.6667	-6.77
	27.6833	-6.78
	27.7000	-6.79
	27.7167	-6.80
	27.7333	-6.81
	27.7500	-6.81
	27.7667	-6.82
	27.7833	-6.82
	27.8000	-6.83
	27.8167	-6.83
	27.8333	-6.84
	27.8500	-6.84
	27.8667	-6.84
	27.8833	-6.84
	27.9000	-6.84
	27.9167	-6.84
	27.9333	-6.84
	27.9500	-6.84
	27.9667	-6.84
	27.9833	-6.83
	28.0000	-6.83
	28.0167	-6.83
	28.0333	-6.82
	28.0500	-6.82
	28.0667	-6.81
	28.0833	-6.80
	28.1000	-6.80
	28.1167	-6.79
	28.1333	-6.78
	28.1500	-6.77
	28.1667	-6.76
	28.1833	-6.75
	28.2000	-6.74
	28.2167	-6.72
	28.2333	-6.71
	28.2500	-6.70
	28.2667	-6.68
	28.2833	-6.67
	28.3000	-6.66
	28.3167	-6.64
	28.3333	-6.62
	28.3500	-6.61
	28.3667	-6.59
	28.3833	-6.57
	28.4000	-6.55
	28.4167	-6.53
	28.4333	-6.51
	28.4500	-6.49
	28.4667	-6.47
	28.4833	-6.45
	28.5000	-6.42
	28.5167	-6.40
	28.5333	-6.38
	28.5500	-6.35
	28.5667	-6.33
	28.5833	-6.30
	28.6000	-6.27
	28.6167	-6.25
	28.6333	-6.22
	28.6500	-6.19
	28.6667	-6.16
	28.6833	-6.13
	28.7000	-6.10
	28.7167	-6.07
	28.7333	-6.04
	28.7500	-6.01
	28.7667	-5.98
	28.7833	-5.95
	28.8000	-5.91
	28.8167	-5.88
	28.8333	-5.84
	28.8500	-5.81
	28.8667	-5.77
	28.8833	-5.74
	28.9000	-5.70
	28.9167	-5.66
	28.9333	-5.63
	28.9500	-5.59
	28.9667	-5.55
	28.9833	-5.51
	29.0000	-5.47
	29.0167	-5.43
	29.0333	-5.39
	29.0500	-5.35
	29.0667	-5.30
	29.0833	-5.26
	29.1000	-5.22
	29.1167	-5.18
	29.1333	-5.13
	29.1500	-5.09
	29.1667	-5.04
	29.1833	-5.00
	29.2000	-4.95
	29.2167	-4.91
	29.2333	-4.86
	29.2500	-4.81
	29.2667	-4.76
	29.2833	-4.72
	29.3000	-4.67
	29.3167	-4.62
	29.3333	-4.57
	29.3500	-4.52
	29.3667	-4.47
	29.3833	-4.42
	29.4000	-4.37
	29.4167	-4.31
	29.4333	-4.26
	29.4500	-4.21
	29.4667	-4.16
	29.4833	-4.10
	29.5000	-4.05
	29.5167	-4.00
	29.5333	-3.94
	29.5500	-3.89
	29.5667	-3.83
	29.5833	-3.78
	29.6000	-3.72
	29.6167	-3.66
	29.6333	-3.61
	29.6500	-3.55
	29.6667	-3.49
	29.6833	-3.43
	29.7000	-3.38
	29.7167	-3.32
	29.7333	-3.26
	29.7500	-3.20
	29.7667	-3.14
	29.7833	-3.08
	29.8000	-3.02
	29.8167	-2.96
	29.8333	-2.90
	29.8500	-2.84
	29.8667	-2.78
	29.8833	-2.72
	29.9000	-2.65
	29.9167	-2.59
	29.9333	-2.53
	29.9500	-2.47
	29.9667	-2.40
	29.9833	-2.34
	30.0000	-2.28
	30.0167	-2.21
	30.0333	-2.15
	30.0500	-2.08
	30.0667	-2.02
	30.0833	-1.95
	30.1000	-1.89
	30.1167	-1.82
	30.1333	-1.76
	30.1500	-1.69
	30.1667	-1.63
	30.1833	-1.56
	30.2000	-1.50
	30.2167	-1.43
	30.2333	-1.36
	30.2500	-1.30
	30.2667	-1.23
	30.2833	-1.16
	30.3000	-1.09
	30.3167	-1.03
	30.3333	-0.96
	30.3500	-0.89
	30.3667	-0.82
	30.3833	-0.76
	30.4000	-0.69
	30.4167	-0.62
	30.4333	-0.55
	30.4500	-0.48
	30.4667	-0.41
	30.4833	-0.34
	30.5000	-0.28
	30.5167	-0.21
	30.5333	-0.14
	30.5500	-0.07
	30.5667	0.00
	30.5833	0.07
	30.6000	0.14
	30.6167	0.21
	30.6333	0.28
	30.6500	0.35
	30.6667	0.42
	30.6833	0.49
	30.7000	0.56
	30.7167	0.63
	30.7333	0.70
	30.7500	0.77
	30.7667	0.84
	30.7833	0.91
	30.8000	0.98
	30.8167	1.05
	30.8333	1.12
	30.8500	1.19
	30.8667	1.26
	30.8833	1.33
	30.9000	1.40
	30.9167	1.47
	30.9333	1.54
	30.9500	1.61
	30.9667	1.68
	30.9833	1.75
	31.0000	1.82
	31.0167	1.89
	31.0333	1.96
	31.0500	2.03
	31.0667	2.10
	31.0833	2.17
	31.1000	2.24
	31.1167	2.31
	31.1333	2.37
	31.1500	2.44
	31.1667	2.51
	31.1833	2.58
	31.2000	2.65
	31.2167	2.72
	31.2333	2.79
	31.2500	2.86
	31.2667	2.93
	31.2833	3.00
	31.3000	3.06
	31.3167	3.13
	31.3333	3.20
	31.3500	3.27
	31.3667	3.34
	31.3833	3.40
	31.4000	3.47
	31.4167	3.54
	31.4333	3.61
	31.4500	3.67
	31.4667	3.74
	31.4833	3.81
	31.5000	3.87
	31.5167	3.94
	31.5333	4.01
	31.5500	4.07
	31.5667	4.14
	31.5833	4.20
	31.6000	4.27
	31.6167	4.33
	31.6333	4.40
	31.6500	4.46
	31.6667	4.53
	31.6833	4.59
	31.7000	4.66
	31.7167	4.72
	31.7333	4.78
	31.7500	4.85
	31.7667	4.91
	31.7833	4.97
	31.8000	5.04
	31.8167	5.10
	31.8333	5.16
	31.8500	5.22
	31.8667	5.28
	31.8833	5.35
	31.9000	5.41
	31.9167	5.47
	31.9333	5.53
	31.9500	5.59
	31.9667	5.65
	31.9833	5.71
	32.0000	5.77
	32.0167	5.83
	32.0333	5.88
	32.0500	5.94
	32.0667	6.00
	32.0833	6.06
	32.1000	6.12
	32.1167	6.17
	32.1333	6.23
	32.1500	6.29
	32.1667	6.34
	32.1833	6.40
	32.2000	6.45
	32.2167	6.51
	32.2333	6.56
	32.2500	6.62
	32.2667	6.67
	32.2833	6.73
	32.3000	6.78
	32.3167	6.83
	32.3333	6.88
	32.3500	6.94
	32.3667	6.99
	32.3833	7.04
	32.4000	7.09
	32.4167	7.14
	32.4333	7.19
	32.4500	7.24
	32.4667	7.29
	32.4833	7.34
	32.5000	7.39
	32.5167	7.43
	32.5333	7.48
	32.5500	7.53
	32.5667	7.58
	32.5833	7.62
	32.6000	7.67
	32.6167	7.71
	32.6333	7.76
	32.6500	7.80
	32.6667	7.85
	32.6833	7.89
	32.7000	7.93
	32.7167	7.98
	32.7333	8.02
	32.7500	8.06
	32.7667	8.10
	32.7833	8.14
	32.8000	8.18
	32.8167	8.22
	32.8333	8.26
	32.8500	8.30
	32.8667	8.34
	32.8833	8.38
	32.9000	8.41
	32.9167	8.45
	32.9333	8.49
	32.9500	8.52
	32.9667	8.56
	32.9833	8.59
	33.0000	8.63
	33.0167	8.66
	33.0333	8.69
	33.0500	8.73
	33.0667	8.76
	33.0833	8.79
	33.1000	8.82
	33.1167	8.85
	33.1333	8.88
	33.1500	8.91
	33.1667	8.94
	33.1833	8.97
	33.2000	9.00
	33.2167	9.03
	33.2333	9.05
	33.2500	9.08
	33.2667	9.11
	33.2833	9.13
[truncated: 2,322 more rows]

## Sheet: Fig 3a
Figure 3a
	locations of oil slick emission points, UTM34, WGS84
	x	y
	804241	8.37646e+06
	805313	8.36961e+06
	801661	8.36615e+06

## Sheet: Fig 3b,c,d
Figure 3b,c,d
	locations of weak flares, UTM34N, WGS84			locations of medium flares, UTM34N, WGS84			locations of strong flares, UTM34N, WGS84
	x	y		x	y		x	y
	821877	8.38261e+06		823306	8.38313e+06		822291	8.38322e+06
	822127	8.38249e+06		822157	8.38383e+06		822335	8.38319e+06
	822644	8.38297e+06		822314	8.38325e+06		822597	8.38232e+06
	823088	8.3831e+06		822567	8.38304e+06		813154	8.37152e+06
	823104	8.38305e+06		822437	8.38293e+06		813201	8.37156e+06
	823211	8.38311e+06		822400	8.38294e+06		813296	8.37146e+06
	823718	8.38297e+06		822597	8.38302e+06		814312	8.37096e+06
	824424	8.38343e+06		822772	8.38188e+06		814437	8.37094e+06
	824610	8.38351e+06		823020	8.38168e+06		814352	8.37068e+06
	824686	8.38332e+06		822981	8.38167e+06		814716	8.37071e+06
	822118	8.38494e+06		822887	8.38164e+06		814868	8.37043e+06
	822135	8.38464e+06		822834	8.38115e+06		814918	8.37048e+06
	822144	8.3838e+06		822861	8.38114e+06		815432	8.37014e+06
	822205	8.38382e+06		822842	8.38111e+06		815540	8.37015e+06
	822345	8.38326e+06		822925	8.38104e+06		815566	8.37013e+06
	822261	8.38323e+06		823247	8.38016e+06		815719	8.37004e+06
	822357	8.38327e+06		823414	8.37984e+06		815707	8.36997e+06
	822532	8.38313e+06		824338	8.37652e+06		815726	8.37001e+06
	822599	8.38305e+06		812956	8.3719e+06		815795	8.37002e+06
	822558	8.38299e+06		813253	8.37147e+06		815904	8.37001e+06
	822664	8.38303e+06		813413	8.37151e+06		816007	8.36997e+06
	822595	8.38273e+06		813378	8.37138e+06		816002	8.3698e+06
	822739	8.3815e+06		813699	8.37131e+06		816060	8.36979e+06
	822721	8.38149e+06		814029	8.37127e+06		816121	8.36987e+06
	822870	8.38112e+06		813893	8.37102e+06		816155	8.36992e+06
	822914	8.38109e+06		813917	8.37097e+06		816208	8.36986e+06
	823230	8.38064e+06		814059	8.37119e+06		816238	8.36986e+06
	823258	8.38056e+06		814073	8.37111e+06		816271	8.3697e+06
	823092	8.38051e+06		814085	8.37106e+06		816348	8.36959e+06
	823185	8.38026e+06		814056	8.37101e+06		816407	8.36955e+06
	823396	8.38024e+06		814106	8.37095e+06		803863	8.37672e+06
	823412	8.38025e+06		814119	8.37098e+06		803994	8.37672e+06
	823325	8.3802e+06		814135	8.37083e+06		804057	8.37669e+06
	823218	8.37999e+06		814313	8.37112e+06		809793	8.37346e+06
	823422	8.38e+06		814222	8.37087e+06		809775	8.37342e+06
	823484	8.38001e+06		814391	8.37105e+06		808866	8.36163e+06
	823353	8.37935e+06		814310	8.37068e+06		808871	8.36157e+06
	823651	8.37905e+06		814545	8.371e+06		808880	8.36179e+06
	813328	8.37151e+06		814504	8.37096e+06		809038	8.36169e+06
	813471	8.37147e+06		814438	8.37069e+06		809126	8.36187e+06
	813494	8.37144e+06		814720	8.37052e+06		809378	8.36195e+06
	813819	8.37132e+06		814872	8.37061e+06		809380	8.36192e+06
	813745	8.37118e+06		814983	8.37065e+06		809495	8.36158e+06
	813802	8.3712e+06		814938	8.37048e+06		809632	8.36186e+06
	813904	8.37133e+06		815073	8.37061e+06		809902	8.36185e+06
	813824	8.37118e+06		815061	8.37058e+06		809916	8.36166e+06
	813821	8.3711e+06		815095	8.37061e+06		809936	8.36181e+06
	813866	8.37105e+06		815205	8.37066e+06		811342	8.36172e+06
	813912	8.37101e+06		815158	8.37047e+06		811420	8.36171e+06
	813987	8.37115e+06		815123	8.37043e+06		809330	8.36529e+06
	814014	8.3712e+06		815157	8.37048e+06		809320	8.36522e+06
	813962	8.37112e+06		815514	8.37044e+06		809622	8.36516e+06
	813997	8.37119e+06		815451	8.37026e+06		810157	8.36506e+06
	814042	8.37111e+06		815540	8.37035e+06		810773	8.36471e+06
	813960	8.37096e+06		815476	8.37022e+06		810838	8.3648e+06
	813987	8.371e+06		815491	8.37025e+06		811124	8.36447e+06
	814087	8.37111e+06		815442	8.37017e+06		811171	8.36442e+06
	814142	8.37121e+06		815482	8.37019e+06		811224	8.36444e+06
	813996	8.37094e+06		815521	8.37027e+06		811298	8.36458e+06
	814092	8.37102e+06		815521	8.37023e+06		811276	8.36428e+06
	814023	8.37089e+06		815598	8.37037e+06		811287	8.3643e+06
	814043	8.37091e+06		815542	8.37022e+06		812514	8.36368e+06
	814107	8.37088e+06		815552	8.37024e+06		775206	8.35036e+06
	814136	8.3709e+06		815492	8.37008e+06		773319	8.34835e+06
	814108	8.37085e+06		815555	8.37018e+06		771017	8.30661e+06
	814137	8.37086e+06		815566	8.3702e+06		770995	8.3066e+06
	814258	8.37109e+06		815576	8.37022e+06		771036	8.30668e+06
	814148	8.3708e+06		815539	8.3701e+06		770971	8.30667e+06
	814343	8.37102e+06		815516	8.37006e+06		770985	8.3067e+06
	814374	8.37084e+06		815606	8.37021e+06		809740	8.31231e+06
	814439	8.37097e+06		815547	8.37009e+06		809829	8.31274e+06
	814483	8.37078e+06		815558	8.37009e+06		796175	8.3191e+06
	814784	8.37064e+06		815637	8.37023e+06		796241	8.31906e+06
	814686	8.37045e+06		815614	8.37018e+06		796168	8.3191e+06
	814792	8.37056e+06		815645	8.37018e+06		796048	8.31914e+06
	814880	8.37062e+06		815606	8.3701e+06		795968	8.31915e+06
	814907	8.37064e+06		815577	8.37004e+06		796099	8.31899e+06
	814809	8.37042e+06		815566	8.37002e+06		795905	8.31915e+06
	814849	8.37044e+06		815617	8.37005e+06		796022	8.31904e+06
	814968	8.37062e+06		815647	8.37011e+06		796055	8.31898e+06
	814976	8.37049e+06		815743	8.37031e+06		795922	8.31903e+06
	815091	8.37064e+06		815635	8.37006e+06		795962	8.319e+06
	815028	8.37044e+06		815654	8.3701e+06		796029	8.31894e+06
	815591	8.37031e+06		815703	8.37016e+06		795988	8.31896e+06
	815515	8.37017e+06		815668	8.37002e+06		795917	8.31892e+06
	815499	8.37014e+06		815804	8.37027e+06		798775	8.32192e+06
	815473	8.37009e+06		815790	8.37025e+06		796444	8.31888e+06
	815467	8.37009e+06		815677	8.37e+06		799967	8.32256e+06
	815490	8.37013e+06		815685	8.36998e+06		799146	8.32114e+06
	815515	8.37018e+06		815678	8.36997e+06		797482	8.31882e+06
	815453	8.37006e+06		815849	8.37023e+06		797216	8.31858e+06
	815503	8.3701e+06		815834	8.37006e+06		797458	8.31835e+06
	815519	8.37013e+06		815795	8.36998e+06		801773	8.32407e+06
	815595	8.37028e+06		815775	8.36995e+06		801790	8.32406e+06
	815612	8.37029e+06		815804	8.36997e+06		801944	8.32466e+06
	815636	8.37033e+06		815926	8.37018e+06		769188	8.30714e+06
	815660	8.37029e+06		815863	8.37007e+06		769212	8.30712e+06
	815649	8.37027e+06		815853	8.36992e+06		769188	8.30718e+06
	815535	8.37004e+06		815835	8.36989e+06		769252	8.30716e+06
	815658	8.37027e+06		815957	8.36987e+06		771556	8.30884e+06
	815597	8.37006e+06		816012	8.36996e+06		772168	8.30866e+06
	815634	8.37013e+06		816073	8.37008e+06		768991	8.30677e+06
	815720	8.3703e+06		815943	8.36983e+06		768999	8.30673e+06
	815576	8.37001e+06		815982	8.36985e+06		768998	8.30668e+06
	815712	8.37026e+06		816026	8.36994e+06		768934	8.30672e+06
	815612	8.37004e+06		816028	8.36992e+06		768964	8.30651e+06
	815719	8.37023e+06		816085	8.37002e+06		773427	8.30918e+06
	815598	8.36999e+06		815982	8.3698e+06		772564	8.30766e+06
	815650	8.37005e+06		816069	8.36993e+06		772522	8307680
	815743	8.37024e+06		816016	8.36983e+06		772553	8.30761e+06
	815785	8.37028e+06		816058	8.36987e+06		772572	8.30759e+06
	815752	8.37021e+06		816167	8.37007e+06		772539	8.3076e+06
	815643	8.36997e+06		816147	8.37004e+06		772485	8.30761e+06
	815633	8.36995e+06		816135	8.36998e+06		772455	8.30765e+06
	815661	8.37001e+06		816028	8.36977e+06		772520	8.30754e+06
	815774	8.37023e+06		816165	8.37003e+06		772362	8.30764e+06
	815721	8.37008e+06		816149	8.37e+06		771453	8.30714e+06
	815737	8.37012e+06		816180	8.37006e+06		771469	8.3071e+06
	815645	8.36994e+06		816115	8.36991e+06		771405	8.3071e+06
	815656	8.36996e+06		816174	8.37002e+06		771377	8.30714e+06
	815838	8.37027e+06		816181	8.37002e+06		772888	8.30747e+06
	815762	8.37007e+06		816112	8.36989e+06		823038	8.3833e+06
	815760	8.36992e+06		816120	8.36991e+06		823006	8.38324e+06
	815774	8.36991e+06		816202	8.37002e+06		822949	8.38323e+06
	815953	8.36999e+06		816185	8.36999e+06		822936	8.38325e+06
	815917	8.36993e+06		816222	8.37001e+06		822287	8.3833e+06
	815855	8.36982e+06		816207	8.36998e+06		821740	8.38368e+06
	815965	8.36982e+06		816156	8.36989e+06		821631	8.38374e+06
	815997	8.36986e+06		816187	8.36987e+06		821556	8.38373e+06
	815972	8.36981e+06		816243	8.36997e+06		821384	8.38382e+06
	816024	8.36988e+06		816224	8.3699e+06		819343	8.38506e+06
	815960	8.36976e+06		816203	8.36986e+06		819367	8.38511e+06
	816045	8.36988e+06		816236	8.3699e+06		819288	8.38522e+06
	816105	8.37e+06		816274	8.36992e+06		818757	8.38529e+06
	816040	8.36987e+06		816223	8.36983e+06		818725	8.38536e+06
	816047	8.36981e+06		816284	8.36991e+06		818660	8.38524e+06
	816135	8.36994e+06		816251	8.36986e+06		818681	8.38542e+06
	816154	8.36997e+06		816307	8.36992e+06		818557	8.38556e+06
	816074	8.36977e+06		816173	8.36969e+06		791894	8.39604e+06
	816106	8.36983e+06		816260	8.36981e+06		781932	8.38809e+06
	816262	8.37e+06		816186	8.36968e+06		781867	8.388e+06
	816130	8.36977e+06		816318	8.36991e+06		781704	8.388e+06
	816165	8.36983e+06		816260	8.36978e+06		767299	8.37606e+06
	816205	8.3699e+06		816332	8.3699e+06		767431	8.37614e+06
	816276	8.36999e+06		816356	8.36995e+06		781841	8.38797e+06
	816267	8.36997e+06		816324	8.36987e+06		782192	8.38772e+06
	816261	8.36996e+06		816212	8.36967e+06		782291	8.3881e+06
	816289	8.36987e+06		816330	8.36981e+06		782490	8.38802e+06
	816299	8.36988e+06		816278	8.36967e+06		782511	8.388e+06
	816317	8.36988e+06		816396	8.36989e+06		785988	8.39061e+06
	816239	8.36971e+06		816260	8.36964e+06		786014	8.39058e+06
	816246	8.36965e+06		816341	8.36972e+06		786005	8.39064e+06
	816304	8.36976e+06		816455	8.36987e+06		786095	8.39077e+06
	816283	8.36972e+06		816340	8.36966e+06		786199	8.39086e+06
	816358	8.36982e+06		816318	8.36962e+06		786213	8.39087e+06
	816294	8.36964e+06		816348	8.36964e+06		786256	8.39082e+06
	816386	8.36974e+06		816427	8.36961e+06		786213	8.39098e+06
	816484	8.36988e+06		816412	8.36958e+06		787245	8.39167e+06
	816462	8.36984e+06		816461	8.3696e+06		787486	8.39178e+06
	816329	8.3696e+06		816459	8.36957e+06		787494	8.39185e+06
	816389	8.36966e+06		816469	8.36955e+06		789125	8.39315e+06
	816331	8.36956e+06		816485	8.36958e+06		806205	8.38946e+06
	816392	8.36962e+06		816533	8.3696e+06		807992	8.38169e+06
	816423	8.36968e+06		816546	8.36962e+06		808498	8.37946e+06
	816356	8.36955e+06		816565	8.36965e+06		808973	8.37788e+06
	816389	8.36953e+06		816501	8.36953e+06		808990	8.37782e+06
	816468	8.36966e+06		816515	8.36955e+06		809251	8.37733e+06
	816445	8.36962e+06		816540	8.36956e+06		809277	8.37734e+06
	816398	8.36953e+06		816542	8.36959e+06		809147	8.37694e+06
	816548	8.36973e+06		816530	8.36953e+06		809187	8.37695e+06
	816530	8.3697e+06		816543	8.36955e+06		809235	8.37687e+06
	816516	8.36967e+06		816592	8.36956e+06		809517	8.37573e+06
	816445	8.36954e+06		816561	8.36952e+06		809722	8.37536e+06
	816455	8.36952e+06		816611	8.36958e+06		809615	8.37521e+06
	816524	8.36958e+06		816600	8.36956e+06		811294	8.3685e+06
	816492	8.3695e+06		816609	8.36951e+06		811067	8.36836e+06
	816572	8.36961e+06		816680	8.36951e+06		811230	8.36836e+06
	816619	8.36962e+06		816715	8.36949e+06		811285	8.36827e+06
	816634	8.36965e+06		803905	8.37673e+06		811085	8.36823e+06
	816649	8.36959e+06		804027	8.37689e+06		811327	8.36828e+06
	816661	8.36948e+06		803980	8.37673e+06		811161	8.36813e+06
	816671	8.3695e+06		804095	8.37663e+06		811224	8.36815e+06
	816787	8.36968e+06		804183	8.37661e+06		811196	8.36806e+06
	816804	8.36971e+06		804853	8.37616e+06		811117	8.36801e+06
	816795	8.36964e+06		804860	8.376e+06		811413	8.36805e+06
	803922	8.37676e+06		804873	8.37601e+06		811256	8.36798e+06
	803838	8.37661e+06		805339	8.37588e+06		811377	8.36802e+06
	803952	8.37674e+06		807134	8.37467e+06		811350	8.36794e+06
	803944	8.37666e+06		808160	8.37425e+06		811458	8.36797e+06
	804038	8.37666e+06		808587	8.37426e+06		811454	8.36793e+06
	804070	8.37658e+06		809066	8.37383e+06		811371	8.36787e+06
	804123	8.37657e+06		809191	8.37389e+06		811275	8.36781e+06
	804217	8.37668e+06		809358	8.37372e+06		811216	8.36779e+06
	804149	8.37655e+06		809470	8.37343e+06		811425	8.3678e+06
	804174	8.37657e+06		809553	8.37352e+06		811402	8.36775e+06
	804193	8.37661e+06		809486	8.37336e+06		811411	8.36774e+06
	804173	8.3765e+06		809554	8.37339e+06		811410	8.36771e+06
	804228	8.3766e+06		809578	8.37333e+06		811437	8.36772e+06
	804212	8.37653e+06		809606	8.37338e+06		811482	8.36773e+06
	804148	8.37644e+06		809677	8.37345e+06		811494	8.36767e+06
	804642	8.37607e+06		809636	8.37337e+06		811519	8.36764e+06
	804777	8.37617e+06		809716	8.37341e+06		811355	8.3676e+06
	805003	8.37598e+06		809687	8.37335e+06		811321	8.36758e+06
	805181	8.37609e+06		809766	8.3735e+06		811523	8.36763e+06
	805135	8.37589e+06		809749	8.37344e+06		811366	8.36758e+06
	805210	8.37587e+06		809696	8.37334e+06		811307	8.3673e+06
	805274	8.37586e+06		809740	8.37335e+06		811327	8.3673e+06
	805426	8.37603e+06		809731	8.37334e+06		811581	8.36736e+06
	805435	8.37568e+06		809812	8.37342e+06		811321	8.36727e+06
	805539	8.37582e+06		809764	8.37333e+06		811377	8.36725e+06
	805477	8.37567e+06		809812	8.37337e+06		811583	8.3673e+06
	805477	8.37563e+06		809856	8.37345e+06		811406	8.3672e+06
	805621	8.37581e+06		809819	8.37335e+06		811369	8.36719e+06
	805635	8.37583e+06		809874	8.37346e+06		811362	8.36718e+06
	805544	8.37563e+06		809938	8.37348e+06		811414	8.36719e+06
	805633	8.37579e+06		809921	8.37345e+06		811644	8.36717e+06
	805587	8.37565e+06		809833	8.37335e+06		811473	8.36713e+06
	805696	8.37573e+06		809928	8.37349e+06		811604	8.36714e+06
	805695	8.37566e+06		809944	8.37348e+06		811560	8.36713e+06
	805654	8.37556e+06		809983	8.3735e+06		811313	8.36715e+06
	805697	8.37558e+06		809956	8.37339e+06		811535	8.36721e+06
	805739	8.37561e+06		809945	8.37337e+06		811470	8.36714e+06
	805843	8.37565e+06		809920	8.37332e+06		811651	8.36719e+06
	805885	8.37562e+06		809988	8.37339e+06		811636	8.36713e+06
	806074	8.37561e+06		809953	8.37333e+06		811602	8.36713e+06
	806101	8.37556e+06		809965	8.37334e+06		811538	8.36708e+06
	806004	8.37538e+06		810005	8.37336e+06		811397	8.36704e+06
	806122	8.37553e+06		810014	8.37337e+06		811475	8.36698e+06
	806162	8.37554e+06		810034	8.37334e+06		811524	8.36693e+06
	806219	8.37542e+06		810053	8.37334e+06		811488	8.36689e+06
	806260	8.37541e+06		810085	8.37333e+06		811443	8.36684e+06
	806303	8.37549e+06		810095	8.37335e+06		811658	8.36684e+06
	806319	8.37538e+06		810131	8.37341e+06		811422	8.36672e+06
	806346	8.37543e+06		810166	8.37337e+06		811625	8.36677e+06
	806194	8.37517e+06		810262	8.37328e+06		811648	8.36677e+06
	806340	8.37535e+06		810283	8.37332e+06		811702	8.36676e+06
	806381	8.37542e+06		808904	8.36174e+06		811525	8.36666e+06
	806386	8.37522e+06		808910	8.36166e+06		811738	8.36671e+06
	806397	8.37518e+06		808928	8.36167e+06		811697	8.36669e+06
	806510	8.37518e+06		808964	8.3618e+06		811524	8.36665e+06
	806732	8.37508e+06		808958	8.36189e+06		811791	8.36663e+06
	806678	8.37499e+06		809090	8.36191e+06		811709	8.36653e+06
	806817	8.37504e+06		809124	8.3619e+06		811536	8.36649e+06
	806833	8.37507e+06		809194	8.36183e+06		811672	8.36652e+06
	807022	8.37497e+06		809247	8.3618e+06		811795	8.36653e+06
	806943	8.37474e+06		809297	8.36167e+06		811534	8.36648e+06
	807117	8.37505e+06		809296	8.36168e+06		811716	8.36649e+06
	807535	8.37473e+06		809329	8.36175e+06		811540	8.36645e+06
	807559	8.37474e+06		809335	8.36169e+06		811474	8.36643e+06
	807498	8.37463e+06		809356	8.36175e+06		811665	8.36648e+06
	808158	8.37441e+06		809370	8.3618e+06		811623	8.36647e+06
	808145	8.37439e+06		809460	8.36176e+06		811573	8.36644e+06
	808148	8.37422e+06		809502	8.3615e+06		811711	8.36648e+06
	808148	8.3742e+06		809499	8.36153e+06		811484	8.36642e+06
	808165	8.37423e+06		809513	8.36168e+06		811717	8.36644e+06
	808241	8.37433e+06		809485	8.36177e+06		811550	8.3664e+06
	808174	8.3742e+06		809723	8.36156e+06		811493	8.36639e+06
	808428	8.37437e+06		809735	8.36202e+06		811645	8.36642e+06
	808297	8.374e+06		809849	8.36187e+06		811719	8.3664e+06
	808790	8.37405e+06		809851	8.36185e+06		811778	8.36641e+06
	809403	8.37384e+06		809853	8.36182e+06		811740	8.3664e+06
	809347	8.37373e+06		809885	8.36159e+06		811703	8366344
	809319	8.37367e+06		810044	8.36182e+06		811796	8.3661e+06
	809417	8.37383e+06		810071	8.36183e+06		811893	8.36612e+06
	809264	8.37354e+06		810836	8.362e+06		811793	8.36606e+06
	809427	8.3737e+06		812321	8.36187e+06		811878	8.36607e+06
	809443	8.37372e+06		813690	8.36206e+06		811916	8.36598e+06
	809312	8.37342e+06		814369	8.36199e+06		811758	8.36591e+06
	809328	8.37345e+06		814402	8.36217e+06		811909	8.36595e+06
	809463	8.37365e+06		809226	8.36564e+06		811864	8.36594e+06
	809464	8.37359e+06		809215	8.36542e+06		811837	8.36593e+06
	809363	8.3734e+06		809304	8.36555e+06		811629	8.36588e+06
	809436	8.37337e+06		809249	8.36523e+06		811854	8.36591e+06
	809607	8.37362e+06		809676	8.36544e+06		811889	8.36592e+06
	809477	8.37338e+06		809709	8.36539e+06		811745	8.36586e+06
	809497	8.37342e+06		809720	8.36538e+06		811726	8.36585e+06
	809621	8.37361e+06		809649	8.36516e+06		811912	8.36589e+06
	809502	8.37339e+06		809773	8.36535e+06		811963	8.3659e+06
	809525	8.37343e+06		809833	8.3652e+06		811949	8.36577e+06
	809538	8.37339e+06		809860	8.3652e+06		811870	8.36556e+06
	809577	8.37346e+06		809941	8.36519e+06		811688	8.36553e+06
	809510	8.37333e+06		809969	8.36491e+06		811819	8.36552e+06
	809523	8.37333e+06		809990	8.36493e+06		811836	8.36552e+06
	809579	8.37344e+06		809962	8.36484e+06		811881	8.36553e+06
	809513	8.37331e+06		810124	8.36508e+06		811652	8.36546e+06
	809564	8.37337e+06		810039	8.3649e+06		812011	8.36553e+06
	809590	8.37342e+06		810095	8.36487e+06		811679	8.36545e+06
	809548	8.37334e+06		810102	8.36483e+06		811895	8.36549e+06
	809557	8.37329e+06		810107	8.36481e+06		812018	8.3655e+06
	809619	8.37336e+06		810118	8.36481e+06		811905	8.36548e+06
	809600	8.37333e+06		810755	8.36486e+06		811952	8.36549e+06
	809668	8.37346e+06		810793	8.36473e+06		812007	8.3655e+06
	809751	8.37359e+06		810748	8.36463e+06		812016	8.3655e+06
	809736	8.37356e+06		810699	8.3645e+06		811955	8.36548e+06
	809737	8.37345e+06		810794	8.36457e+06		811913	8.36547e+06
	809675	8.37333e+06		810978	8.36473e+06		811931	8.36544e+06
	809764	8.37347e+06		811021	8.36448e+06		812068	8.3654e+06
	809669	8.37328e+06		810989	8.36433e+06		811886	8.36531e+06
	809679	8.3733e+06		811125	8.3645e+06		812795	8.36225e+06
	809826	8.37353e+06		811209	8.36448e+06		812912	8.36176e+06
	809839	8.37355e+06		811203	8.36446e+06		812898	8.36176e+06
	809731	8.37326e+06		811159	8.36433e+06		812729	8.36167e+06
	809786	8.37337e+06		811175	8.36433e+06		812852	8.36168e+06
	809751	8.3733e+06		811221	8.36438e+06		813204	8.36098e+06
	809893	8.37353e+06		811193	8.36432e+06		813102	8.36066e+06
	809902	8.37355e+06		811279	8.36448e+06		813104	8.36063e+06
	809767	8.37328e+06		811208	8.36432e+06		813066	8.36056e+06
	809748	8.37324e+06		811242	8.3643e+06		813083	8.36052e+06
	809903	8.37352e+06		811279	8.36432e+06		813091	8.36063e+06
	809782	8.37328e+06		811265	8.36428e+06		813181	8.36077e+06
	809739	8.37319e+06		811331	8.36441e+06		813192	8.36083e+06
	809872	8.37335e+06		811255	8.36423e+06		813160	8.36084e+06
	809856	8.37332e+06		811306	8.36435e+06		813174	8.36087e+06
	809824	8.37326e+06		811287	8.36427e+06		813162	8.36089e+06
	809800	8.37322e+06		811342	8.36425e+06		813215	8.36092e+06
	809940	8.37352e+06		812544	8.36369e+06		813210	8.36094e+06
	809802	8.37324e+06		814215	8.3631e+06		813265	8.36095e+06
	809815	8.37327e+06		814236	8.36308e+06		813225	8.36096e+06
	809835	8.37331e+06		814255	8.36309e+06		813272	8.36097e+06
	809774	8.37319e+06		814265	8.36306e+06		813214	8.36096e+06
	809928	8.37345e+06		814244	8.36298e+06		813186	8.36098e+06
	809800	8.3732e+06		771865	8.30204e+06		813201	8.36098e+06
	809877	8.37329e+06		771852	8.30203e+06		813248	8.36099e+06
	809829	8.3732e+06		771687	8.30202e+06		813186	8.361e+06
	809943	8.37342e+06		771929	8.30215e+06		813326	8.36104e+06
	809964	8.37346e+06		771781	8.30228e+06		813295	8.36104e+06
	809959	8.37345e+06		771896	8.30245e+06		813197	8.36102e+06
	809905	8.37329e+06		771695	8.30241e+06		813324	8.36105e+06
	810014	8.3735e+06		771079	8.30555e+06		813342	8.36106e+06
	809929	8.37321e+06		771039	8.30649e+06		813294	8.36108e+06
	809908	8.37318e+06		771027	8.30657e+06		813334	8.3611e+06
	809953	8.37324e+06		770954	8.30664e+06		813285	8.36112e+06
	809941	8.37317e+06		771004	8.30665e+06		813308	8.36112e+06
	809957	8.3732e+06		771011	8.30668e+06		813340	8.36112e+06
	809985	8.37325e+06		770966	8.30673e+06		813294	8.36114e+06
	809936	8.37312e+06		770977	8.30674e+06		813171	8.36116e+06
	809978	8.3732e+06		771064	8.30677e+06		813284	8.36118e+06
	810084	8.3734e+06		771010	8.30676e+06		813350	8.36119e+06
	810063	8.37332e+06		808144	8.31194e+06		813301	8.3612e+06
	810081	8.37335e+06		806943	8.31338e+06		813281	8.36123e+06
	809954	8.37311e+06		806927	8.31336e+06		813366	8.36122e+06
	809997	8.37319e+06		809743	8.31227e+06		813295	8.36123e+06
	809977	8.37315e+06		810315	8.31221e+06		813273	8.36132e+06
	809993	8.37315e+06		810188	8.31298e+06		813317	8.36131e+06
	810010	8.37319e+06		812008	8.31096e+06		813301	8.36138e+06
	810070	8.37329e+06		810188	8.31298e+06		813340	8.36137e+06
	810089	8.37333e+06		812008	8.31096e+06		813385	8.36143e+06
	809996	8.37315e+06		810112	8.3131e+06		813420	8.36142e+06
	809974	8.3731e+06		809853	8.31379e+06		813422	8.36169e+06
	810034	8.37322e+06		809887	8.31378e+06		813469	8.36174e+06
	810067	8.37326e+06		809963	8.31376e+06		813541	8.36181e+06
	810082	8.37328e+06		809985	8.31375e+06		813606	8.36193e+06
	810142	8.3734e+06		811610	8.31206e+06		813640	8.36208e+06
	810154	8.37342e+06		795929	8.31921e+06		813468	8.36213e+06
	810071	8.3732e+06		796071	8.31906e+06		813462	8.36214e+06
	810091	8.37319e+06		796060	8.31906e+06		813655	8.36228e+06
	810146	8.37329e+06		796115	8.31898e+06		813571	8.36257e+06
	810019	8.37307e+06		796058	8.31905e+06		813974	8.36528e+06
	810162	8.37327e+06		796033	8.31905e+06		814641	8.36655e+06
	810170	8.37329e+06		795895	8.31915e+06		814682	8.36692e+06
	810205	8.37335e+06		796006	8.31905e+06		815009	8.36954e+06
	810237	8.37329e+06		796035	8.31897e+06		815022	8.36954e+06
	810256	8.37332e+06		795984	8.319e+06		815050	8.36954e+06
	810268	8.37334e+06		795676	8.31891e+06		815072	8.36953e+06
	810297	8.37335e+06		795907	8.31876e+06		815098	8.36952e+06
	810299	8.37329e+06		795748	8.31886e+06		815054	8.36955e+06
	806122	8.30663e+06		795741	8.31883e+06		814930	8.36958e+06
	808855	8.36179e+06		795861	8.31871e+06		815031	8.36958e+06
	808928	8.36176e+06		795769	8.31864e+06		815102	8.36957e+06
	809005	8.36152e+06		801497	8.32589e+06		815090	8.36959e+06
	809093	8.36187e+06		799734	8.32345e+06		815128	8.36959e+06
	809131	8.3618e+06		799753	8.32329e+06		815065	8.36967e+06
	809196	8.36179e+06		798842	8.322e+06		815047	8.36967e+06
	809223	8.36188e+06		798785	8.32197e+06		815060	8.36968e+06
	809263	8.36159e+06		798666	8.32187e+06		815057	8.36969e+06
	809306	8.36154e+06		798636	8.32179e+06		815252	8.3697e+06
	809289	8.36185e+06		798136	8.32138e+06		815163	8.36978e+06
	809318	8.36188e+06		798030	8.32113e+06		815135	8.3698e+06
	809331	8.36174e+06		796811	8.31962e+06		815178	8.36984e+06
	809367	8.36163e+06		796574	8.31894e+06		815197	8.36983e+06
	809365	8.36165e+06		796424	8.31876e+06		815235	8.36983e+06
	809339	8.36194e+06		801079	8.32378e+06		815274	8.36986e+06
	809543	8.36163e+06		800802	8.32375e+06		815199	8.36994e+06
	809522	8.36187e+06		800942	8.32365e+06		815139	8.36995e+06
	809550	8.36194e+06		800687	8.32376e+06		815295	8.36995e+06
	809556	8.36187e+06		800368	8.32327e+06		815244	8.36999e+06
	809622	8.3619e+06		799690	8.32227e+06		815319	8.36997e+06
	809690	8.36188e+06		799200	8.32145e+06		815361	8.36998e+06
	809814	8.36164e+06		799316	8.32128e+06		815380	8.37004e+06
	809801	8.36185e+06		799133	8.32109e+06		815415	8.37007e+06
	809866	8.36182e+06		799169	8.32103e+06		815348	8.3701e+06
	809879	8.36166e+06		798950	8.32091e+06		815401	8.37009e+06
	809922	8.36196e+06		798427	8.32039e+06		815312	8.37016e+06
	809976	8.36173e+06		798520	8.32032e+06		815430	8.37016e+06
	813110	8.36177e+06		798196	8.31995e+06		815289	8.37021e+06
	813786	8.36201e+06		798197	8.31973e+06		815206	8.37023e+06
	814272	8.36205e+06		797937	8.3192e+06		815230	8.37022e+06
	814722	8.36201e+06		797883	8.31919e+06		815396	8.37026e+06
	809258	8.36567e+06		797790	8.31923e+06		815166	8.3703e+06
	809110	8.36531e+06		798165	8.3191e+06		815184	8.3703e+06
	809122	8.36533e+06		798058	8.31917e+06		815346	8.37027e+06
	809452	8.3653e+06		798278	8.31908e+06		815429	8.37029e+06
	809475	8.36532e+06		801025	8.32353e+06		815286	8.37033e+06
	809492	8.36536e+06		801387	8.32367e+06		815260	8.37033e+06
	809543	8.36521e+06		801373	8.3237e+06		815258	8.37034e+06
	809694	8.36541e+06		801356	8.32372e+06		815306	8.37033e+06
	809592	8.36518e+06		801318	8.32388e+06		815242	8.37035e+06
	809654	8.36532e+06		802082	8.32482e+06		815304	8.37034e+06
	809664	8.36531e+06		801966	8.32399e+06		815413	8.3703e+06
	809652	8.36523e+06		800521	8.32185e+06		815365	8.3703e+06
	809592	8.36503e+06		800094	8.32011e+06		815263	8.37036e+06
	809751	8.36533e+06		800090	8.3201e+06		815317	8.37035e+06
	809710	8.36513e+06		769104	8.30705e+06		815264	8.37037e+06
	809928	8.36516e+06		769079	8.30708e+06		815398	8.37038e+06
	809905	8.36511e+06		769059	8.30711e+06		815466	8.37037e+06
	809911	8.36506e+06		769112	8.30713e+06		815304	8.37042e+06
	810046	8.36526e+06		769163	8.30714e+06		815296	8.37044e+06
	809923	8.36498e+06		769195	8.30714e+06		815338	8.37044e+06
	810067	8.36528e+06		769211	8.30719e+06		815488	8.37041e+06
	810050	8.36517e+06		769280	8.30716e+06		815304	8.37049e+06
	810067	8.36512e+06		769289	8.30725e+06		815384	8.37047e+06
	810018	8.36501e+06		770275	8.30843e+06		815440	8.37046e+06
	810006	8.36499e+06		772743	8.30985e+06		815384	8.3705e+06
	810079	8.36512e+06		772282	8.30876e+06		815412	8.37051e+06
	810139	8.36519e+06		771287	8.30809e+06		815192	8.37057e+06
	810131	8.36501e+06		769036	8.3068e+06		815162	8.37058e+06
	810171	8.36498e+06		769042	8.3067e+06		815318	8.37055e+06
	810257	8.36503e+06		769025	8.3066e+06		815223	8.37058e+06
	810122	8.36482e+06		769001	8.30658e+06		815453	8.37063e+06
	810268	8.36482e+06		769044	8.30652e+06		815355	8.37068e+06
	810613	8.3648e+06		769034	8.30656e+06		815507	8.37066e+06
	810650	8.36483e+06		769011	8.30652e+06		815216	8.37072e+06
	810684	8.36484e+06		769011	8.30648e+06		815532	8.37066e+06
	810777	8.36487e+06		768963	8.30655e+06		815558	8.37066e+06
	810721	8.36475e+06		768993	8.30649e+06		815443	8.3707e+06
	810767	8.36479e+06		768833	8.30666e+06		815390	8.37073e+06
	810802	8.36475e+06		771378	8.30723e+06		815333	8.37074e+06
	810852	8.36483e+06		772534	8.30769e+06		815407	8.37075e+06
	810895	8.36452e+06		772454	8.30772e+06		815250	8.3708e+06
	811036	8.36451e+06		772479	8.30769e+06		815581	8.37075e+06
	811079	8.36449e+06		772496	8.30767e+06		815608	8.37087e+06
	811069	8.36447e+06		772534	8.30758e+06		815426	8.37106e+06
	811220	8.36463e+06		772423	8.30769e+06		815459	8.37106e+06
	811147	8.36443e+06		772542	8.30756e+06		815606	8.37103e+06
	811163	8.36441e+06		772411	8.30768e+06		815554	8.37107e+06
	811250	8.36461e+06		772450	8.30763e+06		815604	8.37109e+06
	811115	8.3643e+06		772478	8.30758e+06		815606	8.37113e+06
	811263	8.36459e+06		772499	8.30755e+06		815530	8.37116e+06
	811271	8.3646e+06		772436	8.30764e+06		815607	8.37115e+06
	811262	8.36456e+06		772402	8.30768e+06		815640	8.37116e+06
	811170	8.36435e+06		772378	8.30765e+06		815585	8.37121e+06
	811152	8.36428e+06		772334	8.30767e+06		815586	8.37121e+06
	811269	8.36436e+06		772401	8.30759e+06		815425	8.37126e+06
	811279	8.36438e+06		772340	8.30763e+06		815353	8.37133e+06
	811363	8.36439e+06		772270	8.30763e+06		815470	8.37135e+06
	811318	8.36428e+06		772393	8.30746e+06		815645	8.37133e+06
	811389	8.36423e+06		772249	8.30757e+06		815376	8.37139e+06
	811360	8.36416e+06		772225	8.3076e+06		815502	8.3714e+06
	812133	8.3639e+06		771464	8.30719e+06		815478	8.37144e+06
	812429	8.36373e+06		771427	8.30719e+06		815520	8.37146e+06
	814223	8.36312e+06		771460	8.30708e+06		815449	8.37149e+06
	814170	8.36295e+06		771410	8.30704e+06		815471	8.37153e+06
	814223	8.36299e+06		771465	8.30679e+06		815544	8.37153e+06
	814308	8.36295e+06		771093	8.30669e+06		815599	8.37154e+06
	771880	8.30191e+06		770898	8.30655e+06		815699	8.37157e+06
	771754	8.30218e+06		767104	8.30386e+06		815680	8.37162e+06
	771043	8.30647e+06		772975	8.30747e+06		815625	8.37165e+06
	771122	8.30649e+06		772920	8.30751e+06		815621	8.37168e+06
	770958	8.30646e+06		772906	8.30752e+06		815590	8.37171e+06
	771036	8.30651e+06		772874	8.30754e+06		815571	8.37172e+06
	771011	8.3065e+06		772898	8.30747e+06		815580	8.37173e+06
	771001	8.30656e+06		772850	8.30754e+06		815514	8.37177e+06
	770945	8.30654e+06		772865	8.30751e+06		815572	8.37176e+06
	770933	8.30671e+06		772816	8.30752e+06		815747	8.37174e+06
	770955	8.30675e+06		772825	8.3075e+06		815681	8.37178e+06
	770926	8.30676e+06		825358	8.38179e+06		815773	8.37177e+06
	770974	8.30677e+06		823631	8.38281e+06		815683	8.37179e+06
	771010	8.30678e+06		823039	8.383e+06		815628	8.37184e+06
	770939	8.30679e+06		822968	8.38321e+06		815538	8.37197e+06
	771007	8.30681e+06		822879	8.38305e+06		815670	8.37208e+06
	770959	8.30682e+06		822961	8.38333e+06		815835	8.37205e+06
	771005	8.30684e+06		822937	8.38328e+06		815686	8.37208e+06
	808126	8.31195e+06		822910	8.38324e+06		815754	8.37207e+06
	803799	8.31633e+06		822915	8.38321e+06		815754	8.37207e+06
	806553	8.31516e+06		822900	8.38332e+06		815544	8.37213e+06
	806553	8.31516e+06		822814	8.38333e+06		815487	8.37215e+06
	809703	8.31233e+06		822535	8.38337e+06		815769	8.3721e+06
	809793	8.31223e+06		822549	8.38339e+06		815789	8.37209e+06
	805013	8.31689e+06		822500	8.38336e+06		815836	8.37208e+06
	809860	8.31277e+06		822428	8.38332e+06		815537	8.37214e+06
	809931	8.31235e+06		822265	8.38332e+06		815870	8.3721e+06
	810108	8.31237e+06		821973	8.38346e+06		815922	8.37214e+06
	811993	8.31094e+06		821671	8.38367e+06		815802	8.37216e+06
	811993	8.31094e+06		821618	8.38371e+06		815806	8.37218e+06
	810677	8.31324e+06		821537	8.38369e+06		815831	8.37224e+06
	811602	8.31207e+06		821511	8.38378e+06		815714	8.37228e+06
	811587	8.31204e+06		821489	8.38373e+06		815664	8.37232e+06
	796118	8.31921e+06		821443	8.3838e+06		815720	8.37231e+06
	796213	8.31914e+06		821397	8.3838e+06		815750	8.3723e+06
	796161	8.31907e+06		821308	8.38385e+06		815926	8.37229e+06
	796083	8.31912e+06		819787	8.38494e+06		815714	8.37234e+06
	796144	8.31903e+06		819707	8.38484e+06		815781	8.37232e+06
	796075	8.31908e+06		819375	8.38499e+06		815901	8.37234e+06
	796136	8.31901e+06		819409	8.38505e+06		815834	8.37235e+06
	795958	8.31913e+06		819384	8.38498e+06		815711	8.37238e+06
	796028	8.31908e+06		819357	8.38509e+06		815595	8.3724e+06
	796046	8.31907e+06		819369	8.38516e+06		815903	8.37239e+06
	795953	8.31913e+06		819297	8.38503e+06		815646	8.37246e+06
	795943	8.31911e+06		819356	8.38522e+06		815721	8.37248e+06
	795921	8.31908e+06		819362	8.38523e+06		815926	8.37249e+06
	796075	8.31894e+06		819249	8.38503e+06		815744	8.37252e+06
	795797	8.3191e+06		819282	8.38509e+06		815660	8.37258e+06
	795891	8.31886e+06		819170	8.38498e+06		815875	8.37254e+06
	795857	8.31883e+06		819205	8.38505e+06		815738	8.37255e+06
	795677	8.31892e+06		819121	8.385e+06		815871	8.37254e+06
	795660	8.31888e+06		819085	8.38504e+06		815877	8.37258e+06
	795653	8.31881e+06		819077	8.3852e+06		815880	8.3726e+06
	799360	8.32287e+06		818922	8.38507e+06		815956	8.37273e+06
	798700	8.32178e+06		818679	8.38527e+06		815985	8.37272e+06
	797071	8.31963e+06		818697	8.38531e+06		815909	8.37275e+06
	796829	8.31962e+06		818611	8.38525e+06		816114	8.37321e+06
	796746	8.31959e+06		818737	8.38547e+06		816119	8.37328e+06
	797011	8.31941e+06		818722	8.38544e+06		815921	8.37349e+06
	796243	8.31888e+06		818660	8.38533e+06		816077	8.37368e+06
	800969	8.32363e+06		818741	8.38553e+06		816236	8.37373e+06
	800744	8.32373e+06		818720	8.38549e+06		816157	8.37374e+06
	799424	8.32162e+06		818546	8.38531e+06		816278	8.37374e+06
	799171	8.32169e+06		818676	8.38555e+06		816174	8.37387e+06
	799175	8.32165e+06		818492	8.38544e+06		816002	8.37396e+06
	799133	8.32153e+06		818499	8.38545e+06		816002	8.37397e+06
	799043	8.32135e+06		818539	8.38553e+06		816161	8.37397e+06
	799188	8.3212e+06		818518	8.38556e+06		816296	8.37407e+06
	799026	8.32127e+06		818509	8.38556e+06		816244	8.37411e+06
	799103	8.32107e+06		818431	8.3855e+06		816244	8.37426e+06
	799190	8.32101e+06		818421	8.38548e+06		816316	8.37446e+06
	798666	8.32065e+06		818494	8.38561e+06		816141	8.37454e+06
	798102	8.31987e+06		818356	8.3854e+06		816106	8.37455e+06
	798108	8.31978e+06		818414	8.38555e+06		816430	8.37515e+06
	797035	8.31852e+06		818446	8.38564e+06		816574	8.37512e+06
	797326	8.31769e+06		818408	8.3856e+06		816552	8.37513e+06
	798346	8.31904e+06		818433	8.38564e+06		816457	8.37519e+06
	799152	8.32068e+06		818378	8.3856e+06		816485	8.37519e+06
	802161	8.32441e+06		818396	8.38564e+06		816465	8.37522e+06
	801935	8.32403e+06		818318	8.3855e+06		816563	8.3752e+06
	801886	8.32382e+06		818298	8.38552e+06		816579	8.37522e+06
	801776	8.32389e+06		818277	8.38553e+06		816430	8.37525e+06
	800500	8.32187e+06		817761	8.38569e+06		816623	8.37658e+06
	800429	8.32156e+06		816956	8.38625e+06		816896	8.3767e+06
	769576	8.30834e+06		813448	8.38804e+06		816726	8.37682e+06
	769717	8.30815e+06		809903	8.39025e+06		817013	8.37685e+06
	767830	8.30661e+06		809867	8.39026e+06		816750	8.3769e+06
	769087	8.30717e+06		805007	8.395e+06		816789	8.37689e+06
	769243	8.30721e+06		803991	8.40527e+06		816906	8.37689e+06
	769384	8.30726e+06		803876	8.40546e+06		816868	8.37689e+06
	770308	8.30842e+06		797705	8.40046e+06		816875	8.37692e+06
	772662	8.30993e+06		797666	8.40048e+06		816784	8.37694e+06
	772406	8.30859e+06		797563	8.40035e+06		816915	8.37691e+06
	772076	8.30864e+06		797366	8.40035e+06		816890	8.37691e+06
	772098	8.30861e+06		797341	8.40027e+06		816936	8.37692e+06
	771356	8.30792e+06		797211	8.40029e+06		816791	8.37707e+06
	771360	8.3079e+06		797270	8.40021e+06		817072	8.37704e+06
	771265	8.30786e+06		796072	8.39935e+06		817074	8.37704e+06
	771235	8.30786e+06		795885	8.39917e+06		816989	8.37709e+06
	769797	8.30683e+06		795980	8.39905e+06		816975	8.37709e+06
	769092	8.30686e+06		795648	8.39897e+06		816788	8.37712e+06
	769078	8.30685e+06		795604	8.39903e+06		817275	8.37904e+06
	769100	8.30682e+06		795277	8.39856e+06		817222	8.37905e+06
	769078	8.30675e+06		793220	8.39683e+06		817489	8.3791e+06
	769059	8.30677e+06		793130	8.39679e+06		817317	8.37913e+06
	769051	8.30656e+06		790342	8.39483e+06		817310	8.37924e+06
	769025	8.30655e+06		789116	8.39371e+06		817327	8.37925e+06
	768847	8.30664e+06		788767	8.39352e+06		817337	8.37926e+06
	768861	8.30662e+06		781837	8.38803e+06		817359	8.37932e+06
	768845	8.30645e+06		767341	8.37602e+06		817465	8.37934e+06
	772186	8.30827e+06		767483	8.37615e+06		817459	8.37942e+06
	772667	8.30774e+06		782154	8.38782e+06		817412	8.37944e+06
	772663	8.3077e+06		785357	8.39013e+06		817485	8.37946e+06
	772681	8.30768e+06		785449	8.39017e+06		817502	8.37951e+06
	772566	8.30772e+06		785892	8.39052e+06		817536	8.3796e+06
	772579	8.30768e+06		786085	8.3907e+06		817876	8.38067e+06
	772605	8.30761e+06		786042	8.39075e+06		827266	8.39933e+06
	772586	8.30763e+06		786087	8.39086e+06		802234	8.3775e+06
	772453	8.30769e+06		786192	8.39086e+06		801419	8.37803e+06
	772479	8.30765e+06		786246	8.39094e+06		784480	8.37306e+06
	772361	8.30777e+06		786239	8.391e+06		788290	8.35651e+06
	772335	8.30781e+06		786291	8.39094e+06		788198	8.35648e+06
	772352	8.30769e+06		787013	8.39118e+06		779470	8.3479e+06
	772405	8.30762e+06		787296	8.39172e+06		775162	8.35033e+06
	772445	8.30749e+06		787588	8.39191e+06		775209	8.35036e+06
	772418	8.30753e+06		787917	8.39205e+06		783032	8.36037e+06
	772442	8.3074e+06		788117	8.39214e+06		791051	8.36094e+06
	772365	8.3075e+06		788183	8.39216e+06		807102	8.36147e+06
	772340	8.30753e+06		788417	8.3926e+06		807923	8.36156e+06
	772368	8.30745e+06		788602	8.39239e+06		807925	8.36152e+06
	772197	8.30764e+06		788611	8.3925e+06		807983	8.36167e+06
	771486	8.30716e+06		791154	8.3946e+06		808089	8.36178e+06
	771510	8.30713e+06		791797	8.39529e+06		802088	8.36892e+06
	771379	8.30705e+06		792352	8.39575e+06		800452	8.36981e+06
	771377	8.30702e+06		792338	8.39577e+06		800293	8.36988e+06
	771286	8.30703e+06		792425	8.39576e+06		799674	8.37038e+06
	769297	8.30542e+06		792607	8.3959e+06		745047	8.31578e+06
	768651	8.30482e+06		793336	8.39595e+06		752470	8.32011e+06
	767156	8.30388e+06		793360	8.3965e+06		752486	8.32012e+06
	767052	8.30385e+06		797038	8.39926e+06		752516	8.32011e+06
	768491	8.30468e+06		797544	8.39945e+06		752545	8.32004e+06
	769341	8.30512e+06		798037	8.39977e+06		752587	8.32004e+06
	772971	8.30755e+06		803134	8.40367e+06		752555	8.32002e+06
	772813	8.30745e+06		803548	8.40406e+06		752599	8.32e+06
	834966	8.37669e+06		803586	8.40411e+06		752570	8.32002e+06
	834974	8.3767e+06		803665	8.40433e+06		752572	8.31999e+06
	824942	8.38197e+06		803912	8.40441e+06		754312	8.31868e+06
	824979	8.38204e+06		803465	8.40204e+06		772192	8.3026e+06
	824956	8.382e+06		803315	8.40196e+06		770318	8.30839e+06
	824411	8.38252e+06		803284	8.40195e+06		766794	8.35263e+06
	823747	8.38277e+06		803323	8.40187e+06		766830	8.35253e+06
	823240	8.38288e+06		803264	8.40185e+06		766848	8.35248e+06
	823289	8.38305e+06		806292	8.38948e+06		766901	8.35247e+06
	822879	8.38328e+06		807702	8.38273e+06		807412	8.31212e+06
	822828	8.38325e+06		807921	8.38189e+06		790038	8.3155e+06
	822752	8.38327e+06		807946	8.3819e+06		752428	8.30477e+06
	822758	8.38328e+06		808043	8.38193e+06
	822779	8.38332e+06		807913	8.3818e+06
	822768	8.38341e+06		807940	8.38163e+06
	822680	8.38333e+06		808178	8.38168e+06
	822580	8.38333e+06		808001	8.3814e+06
	822378	8.38328e+06		808082	8.38142e+06
	822310	8.38329e+06		808305	8.38116e+06
	822335	8.38334e+06		808069	8.3811e+06
	822302	8.38332e+06		808083	8.38106e+06
	822324	8.38337e+06		808313	8.38112e+06
	822310	8.38338e+06		808101	8.38088e+06
	822231	8.38336e+06		808149	8.3809e+06
	821637	8.38366e+06		808460	8.38081e+06
	821427	8.38377e+06		809019	8.37783e+06
	821392	8.3838e+06		809026	8.37779e+06
	821370	8.38379e+06		809240	8.37741e+06
	821246	8.38385e+06		809145	8.37734e+06
	821228	8.38382e+06		809124	8.3773e+06
	821163	8.38389e+06		809215	8.37694e+06
	819861	8.38494e+06		809081	8.37682e+06
	819879	8.38497e+06		809316	8.37682e+06
	819506	8.38477e+06		809093	8.37676e+06
	819556	8.38511e+06		809372	8.3768e+06
	819541	8.38509e+06		809206	8.37672e+06
	819477	8.38497e+06		809182	8.37672e+06
	819518	8.385e+06		809114	8.37666e+06
	819568	8.38519e+06		809094	8.37665e+06
	819520	8.3851e+06		809213	8.37663e+06
	819493	8.38514e+06		809476	8.3767e+06
	819470	8.38509e+06		809184	8.37657e+06
	819402	8.38496e+06		809411	8.37663e+06
	819414	8.385e+06		809476	8.37665e+06
	819466	8.3851e+06		809238	8.3765e+06
	819480	8.38513e+06		809374	8.3764e+06
	819402	8.38501e+06		809591	8.37588e+06
	819471	8.38515e+06		809560	8.37583e+06
	819454	8.38511e+06		809399	8.37579e+06
	819389	8.38515e+06		809429	8.3758e+06
	819385	8.38519e+06		809679	8.37585e+06
	819271	8.38498e+06		809302	8.37574e+06
	819182	8.385e+06		809681	8.37583e+06
	819216	8.38506e+06		809595	8.37575e+06
	819259	8.38518e+06		809679	8.37572e+06
	819176	8.38503e+06		809551	8.37564e+06
	819311	8.38527e+06		809570	8.37564e+06
	819192	8.38506e+06		809617	8.37563e+06
	819091	8.38499e+06		809367	8.37551e+06
	819181	8.38529e+06		809720	8.37554e+06
	819006	8.38507e+06		809599	8.37533e+06
	818887	8.38513e+06		809544	8.37532e+06
	818840	8.38518e+06		809794	8.37529e+06
	818956	8.38539e+06		809507	8.37518e+06
	818955	8.3854e+06		809702	8.37523e+06
	818783	8.38515e+06		809762	8.3752e+06
	818765	8.38523e+06		809730	8.37517e+06
	818778	8.38526e+06		809598	8.37514e+06
	818789	8.38527e+06		809762	8.37509e+06
	818811	8.38531e+06		809646	8.37506e+06
	818822	8.3854e+06		809592	8.37505e+06
	818693	8.38518e+06		809684	8.37499e+06
	818718	8.38522e+06		809726	8.37496e+06
	818799	8.38549e+06		809612	8.37483e+06
	818654	8.38523e+06		809624	8.37482e+06
	818773	8.38553e+06		809686	8.37479e+06
	818599	8.38523e+06		809711	8.3748e+06
	818616	8.3853e+06		809798	8.37482e+06
	818573	8.38536e+06		809835	8.37483e+06
	818523	8.38535e+06		809583	8.37474e+06
	818615	8.38552e+06		809839	8.37479e+06
	818541	8.38539e+06		809779	8.37473e+06
	818605	8.38565e+06		809813	8.37452e+06
	818599	8.38564e+06		809892	8.37454e+06
	818510	8.38555e+06		809874	8.37448e+06
	818430	8.3854e+06		809925	8.3745e+06
	818449	8.38543e+06		809694	8.37439e+06
	818427	8.38541e+06		809750	8.37437e+06
	818414	8.38538e+06		809686	8.37435e+06
	818472	8.38557e+06		809792	8.37431e+06
	818365	8.38542e+06		809777	8.37431e+06
	818486	8.38563e+06		809749	8.37427e+06
	818508	8.38567e+06		809678	8.37426e+06
	818467	8.3856e+06		809968	8.3743e+06
	818498	8.3857e+06		809771	8.37418e+06
	818491	8.38568e+06		809745	8.37418e+06
	818343	8.38543e+06		809728	8.37417e+06
	818446	8.38561e+06		809874	8.37408e+06
	818514	8.38573e+06		809898	8.37391e+06
	818412	8.38558e+06		809968	8.37387e+06
	818382	8.38553e+06		810059	8.37385e+06
	818479	8.3857e+06		809827	8.37372e+06
	818328	8.38544e+06		809929	8.37374e+06
	818374	8.38554e+06		810020	8.37363e+06
	818346	8.38549e+06		809927	8.37358e+06
	818465	8.3857e+06		809923	8.37353e+06
	818414	8.38567e+06		809967	8.37351e+06
	818337	8.38553e+06		809981	8.37302e+06
	818277	8.38549e+06		811281	8.36873e+06
	818391	8.38568e+06		811307	8.36873e+06
	818407	8.38576e+06		810998	8.3686e+06
	818384	8.38572e+06		811281	8.36858e+06
	818170	8.38548e+06		811252	8.36857e+06
	818176	8.38549e+06		811337	8.36854e+06
	818353	8.38578e+06		811046	8.36831e+06
	818143	8.38552e+06		811067	8.36828e+06
	818126	8.38549e+06		811026	8.36827e+06
	818080	8.3857e+06		811100	8.36825e+06
	818071	8.38568e+06		811369	8.36833e+06
	818051	8.38564e+06		811351	8.36832e+06
	817989	8.38559e+06		811397	8.36829e+06
	818007	8.38562e+06		811379	8.36829e+06
	817970	8.38565e+06		811241	8.36825e+06
	817938	8.38559e+06		811132	8.36822e+06
	817885	8.38565e+06		811022	8.36817e+06
	817909	8.3857e+06		811175	8.36821e+06
	817845	8.3857e+06		811134	8.3682e+06
	817832	8.38571e+06		811097	8.36819e+06
	817792	8.38571e+06		811382	8.36826e+06
	817775	8.38567e+06		811169	8.36818e+06
	817187	8.38619e+06		811233	8.36819e+06
	817198	8.38622e+06		811238	8.36813e+06
	817061	8.38623e+06		811130	8.3681e+06
	817074	8.38625e+06		811411	8.36812e+06
	817150	8.38639e+06		811336	8.36796e+06
	816872	8.38648e+06		811468	8.36789e+06
	816622	8.38641e+06		811491	8.3679e+06
	816660	8.38665e+06		811477	8.36791e+06
	816530	8.38641e+06		811459	8.36791e+06
	816536	8.38677e+06		811330	8.36783e+06
	816360	8.38643e+06		811389	8.3678e+06
	816216	8.38654e+06		811414	8.36781e+06
	815508	8.38702e+06		811459	8.36782e+06
	815450	8.38727e+06		811430	8.36776e+06
	815345	8.38722e+06		811473	8.36777e+06
	815366	8.38726e+06		811427	8.36765e+06
	814470	8.38776e+06		811350	8.36763e+06
	814451	8.38773e+06		811436	8.36762e+06
	811396	8.38914e+06		811502	8.36764e+06
	811408	8.38916e+06		811312	8.36759e+06
	809857	8.39031e+06		811424	8.36761e+06
	809754	8.39036e+06		811502	8.36763e+06
	809737	8.39033e+06		811596	8.36754e+06
	809634	8.39037e+06		811570	8.36753e+06
	809633	8.39037e+06		811287	8.36732e+06
	809569	8.39041e+06		811253	8.36731e+06
	809548	8.39037e+06		811325	8.36733e+06
	809599	8.39046e+06		811228	8.3673e+06
	809567	8.39047e+06		811555	8.36739e+06
	809455	8.39046e+06		811384	8.3672e+06
	809173	8.39063e+06		811290	8.36717e+06
	809163	8.39061e+06		811514	8.36723e+06
	809125	8.39062e+06		811536	8.36723e+06
	808872	8.39051e+06		811615	8.36725e+06
	808844	8.39046e+06		811287	8.36716e+06
	808820	8.39048e+06		811513	8.36721e+06
	804999	8.395e+06		811531	8.36722e+06
	804974	8.39557e+06		811570	8.36723e+06
	804658	8.40409e+06		811464	8.36716e+06
	804554	8.40532e+06		811584	8.36719e+06
	804832	8.4057e+06		811519	8.36717e+06
	804139	8.40564e+06		811380	8.36714e+06
	804143	8.40555e+06		811402	8.36711e+06
	804243	8.40535e+06		811378	8.36711e+06
	804146	8.40556e+06		811521	8.36714e+06
	803948	8.40548e+06		811296	8.36706e+06
	804020	8.40537e+06		811524	8.3672e+06
	803916	8.4054e+06		811578	8.36722e+06
	803867	8.40505e+06		811522	8.36716e+06
	801024	8.40332e+06		811416	8.36713e+06
	800994	8.40326e+06		811604	8.36718e+06
	800972	8.40328e+06		811402	8.36713e+06
	800883	8.40296e+06		811297	8.36704e+06
	800894	8.40295e+06		811328	8.36705e+06
	800768	8.40311e+06		811347	8.36705e+06
	800908	8.40287e+06		811483	8.36707e+06
	800798	8.4029e+06		811303	8.36702e+06
	800798	8.4028e+06		811388	8.36703e+06
	800569	8.4029e+06		811408	8.36703e+06
	800597	8.40286e+06		811362	8.36702e+06
	800451	8.40261e+06		811521	8.36706e+06
	800357	8.40249e+06		811408	8.367e+06
	800119	8.40253e+06		811610	8.36706e+06
	799844	8.40208e+06		811584	8.36701e+06
	799116	8.40147e+06		811569	8.36701e+06
	797975	8.40051e+06		811707	8.36695e+06
	797915	8.40051e+06		811695	8.36694e+06
	797873	8.4005e+06		811613	8.36688e+06
	797738	8.40045e+06		811401	8.36683e+06
	797660	8.40034e+06		811369	8.36682e+06
	797645	8400363		811496	8.3668e+06
	797617	8.4004e+06		811524	8.36681e+06
	797629	8.40023e+06		811591	8.3668e+06
	797534	8.40035e+06		811551	8.36679e+06
	797386	8.40033e+06		811736	8.36683e+06
	797251	8.4002e+06		811758	8.3668e+06
	797048	8.40022e+06		811668	8.36675e+06
	797166	8.40006e+06		811633	8.36674e+06
	796962	8.40008e+06		811416	8.36669e+06
	796914	8.40014e+06		811394	8.36669e+06
	797075	8.39993e+06		811534	8.36669e+06
	796808	8.40013e+06		811576	8.3667e+06
	796783	8.39974e+06		811586	8.36668e+06
	796842	8.39966e+06		811672	8.3667e+06
	796719	8.39962e+06		811604	8.36667e+06
	796645	8.39972e+06		811633	8.36668e+06
	796590	8.3998e+06		811728	8.36661e+06
	796647	8.39954e+06		811710	8.36661e+06
	796502	8.39955e+06		811515	8.36656e+06
	796586	8.39944e+06		811633	8.36659e+06
	796316	8.39951e+06		811611	8.36659e+06
	795847	8.39894e+06		811687	8.36659e+06
	795741	8.39884e+06		811760	8.36661e+06
	795345	8.39884e+06		811633	8.36654e+06
	795396	8.39878e+06		811535	8.36651e+06
	795367	8.39882e+06		811444	8.36646e+06
	795364	8.39861e+06		811606	8.36649e+06
	795226	8.39854e+06		811656	8.3665e+06
	795084	8.39834e+06		811668	8.36647e+06
	795050	8.39828e+06		811538	8.36644e+06
	794990	8.39824e+06		811830	8.36643e+06
	794447	8.39779e+06		811829	8.36611e+06
	794265	8.39764e+06		811771	8.36608e+06
	794173	8.39758e+06		811885	8.36608e+06
	794149	8.39761e+06		811833	8.36607e+06
	793953	8.39746e+06		811846	8.36606e+06
	793940	8.39747e+06		811813	8.36605e+06
	793861	8.39743e+06		811884	8.36604e+06
	793462	8.39709e+06		811617	8.36598e+06
	793378	8.39697e+06		811669	8.36592e+06
	793364	8.39698e+06		811803	8.36593e+06
	793345	8.39701e+06		811801	8.3659e+06
	793304	8.39691e+06		811601	8.36583e+06
	793256	8.39697e+06		811979	8.36591e+06
	792294	8.39628e+06		811967	8.36591e+06
	792269	8.39627e+06		811600	8.36581e+06
	792254	8.39628e+06		811653	8.36561e+06
	792060	8.39618e+06		811816	8.36564e+06
	792155	8.39606e+06		811594	8.36556e+06
	792034	8.39614e+06		811999	8.36559e+06
	791816	8.39599e+06		811809	8.36555e+06
	791857	8.39575e+06		811763	8.36551e+06
	791729	8.39591e+06		812012	8.36553e+06
	790468	8.39493e+06		811892	8.36551e+06
	790389	8.39462e+06		811890	8.3655e+06
	789924	8.39461e+06		811922	8.36551e+06
	790060	8.39444e+06		811645	8.36544e+06
	789986	8.39437e+06		812013	8.36552e+06
	789833	8.39427e+06		811952	8.36544e+06
	789676	8.39414e+06		811903	8.36543e+06
	789303	8.39375e+06		812035	8.36546e+06
	789148	8.39372e+06		811873	8.36537e+06
	789163	8.3937e+06		811937	8.36539e+06
	789012	8.39359e+06		812320	8.36187e+06
	788985	8.39353e+06		812842	8.36175e+06
	788904	8.39363e+06		812884	8.36176e+06
	788932	8.39348e+06		812879	8.36161e+06
	788830	8.39361e+06		813123	8.36053e+06
	788762	8.39346e+06		813137	8.36076e+06
	788774	8.39344e+06		813217	8.36078e+06
	786434	8.39166e+06		813236	8.36085e+06
	786285	8.39139e+06		813175	8.36084e+06
	785187	8.3906e+06		813212	8.3609e+06
	784246	8.39006e+06		813142	8.36089e+06
	783112	8.38896e+06		813128	8.3609e+06
	783033	8.38894e+06		813121	8.36092e+06
	782479	8.38886e+06		813107	8.36091e+06
	776427	8.38424e+06		813195	8.36096e+06
	768314	8.37757e+06		813250	8.36097e+06
	758134	8.36901e+06		813221	8.36101e+06
	779121	8.38498e+06		813241	8.36101e+06
	778923	8.38522e+06		813317	8.36103e+06
	781799	8.38726e+06		813336	8.36103e+06
	781841	8.38721e+06		813227	8.36103e+06
	782169	8.38787e+06		813293	8.36106e+06
	783079	8.38813e+06		813307	8.3611e+06
	783096	8.38811e+06		813117	8.36114e+06
	785668	8.39023e+06		813148	8.36114e+06
	785653	8.39025e+06		813369	8.3613e+06
	785737	8.39015e+06		813391	8.36129e+06
	785820	8.39028e+06		813399	8.36136e+06
	785804	8.3903e+06		813300	8.36144e+06
	785760	8.39058e+06		813556	8.36161e+06
	785893	8.39041e+06		813546	8.36163e+06
	785914	8.39039e+06		813469	8.36166e+06
	785873	8.39046e+06		813661	8.36208e+06
	785852	8.39049e+06		813717	8.36239e+06
	785915	8.39049e+06		814023	8.36385e+06
	786066	8.39073e+06		814406	8.36572e+06
	786805	8.39096e+06		814399	8.3659e+06
	786727	8.39136e+06		814710	8.36706e+06
	787322	8.39177e+06		814759	8.36775e+06
	787371	8.39177e+06		815046	8.36937e+06
	787443	8.39183e+06		815040	8.36945e+06
	787474	8.39179e+06		815077	8.36947e+06
	787466	8.39188e+06		814898	8.3695e+06
	787556	8.39188e+06		814890	8.36953e+06
	787506	8.39194e+06		815059	8.36953e+06
	787634	8.39197e+06		815002	8.36956e+06
	787656	8.39202e+06		815022	8.36957e+06
	787751	8.39207e+06		814928	8.36959e+06
	788211	8.39218e+06		815086	8.36957e+06
	788354	8.39222e+06		815029	8.36958e+06
	788208	8.39245e+06		814928	8.36961e+06
	788262	8.39255e+06		815069	8.36959e+06
	788235	8.39263e+06		815041	8.36963e+06
	788559	8.39234e+06		815185	8.36963e+06
	788547	8.39235e+06		815051	8.36966e+06
	788544	8.39237e+06		815036	8.36966e+06
	788594	8.39245e+06		815067	8.36971e+06
	788412	8.39266e+06		815064	8.36974e+06
	788435	8.39268e+06		815218	8.36975e+06
	788609	8.39248e+06		815146	8.36976e+06
	788401	8.39272e+06		815208	8.36977e+06
	788459	8.39276e+06		815247	8.36977e+06
	788473	8.39281e+06		815203	8.36978e+06
	788977	8.39303e+06		815171	8.3698e+06
	789075	8.39311e+06		815248	8.36981e+06
	789044	8.39315e+06		815216	8.36991e+06
	789166	8.3931e+06		815232	8.3699e+06
	789252	8.39339e+06		815298	8.36992e+06
	789872	8.39376e+06		815361	8.36991e+06
	789876	8.39386e+06		815268	8.36995e+06
	791656	8.39514e+06		815371	8.37004e+06
	791819	8.39533e+06		815417	8.37003e+06
	791983	8.39552e+06		815432	8.37009e+06
	792570	8.39592e+06		815332	8.37016e+06
	795124	8.39792e+06		815203	8.3702e+06
	796268	8.39838e+06		815325	8.37023e+06
	797149	8.39906e+06		815386	8.37022e+06
	797075	8.39934e+06		815090	8.37027e+06
	797199	8.39924e+06		815433	8.37023e+06
	797429	8.39958e+06		815329	8.37025e+06
	797699	8.39982e+06		815238	8.37027e+06
	797849	8.39983e+06		815155	8.37028e+06
	798124	8.39981e+06		815327	8.37027e+06
	798100	8.39984e+06		815105	8.37034e+06
	798089	8.39994e+06		815131	8.37033e+06
	798159	8.39985e+06		815285	8.37031e+06
	798099	8.39992e+06		815254	8.37032e+06
	798143	8.39994e+06		815358	8.37032e+06
	798167	8.39992e+06		815109	8.37036e+06
	798182	8.40008e+06		815112	8.37034e+06
	798418	8.40021e+06		815142	8.37034e+06
	798539	8.40018e+06		815291	8.37039e+06
	799111	8.4007e+06		815376	8.37039e+06
	799317	8.40082e+06		815407	8.3704e+06
	799414	8.40093e+06		815376	8.37043e+06
	799734	8.40101e+06		815182	8.37047e+06
	799952	8.40135e+06		815233	8.37052e+06
	800044	8.4013e+06		815266	8.37052e+06
	799999	8.40136e+06		815430	8.37049e+06
	799919	8.40157e+06		815244	8.37056e+06
	800002	8.40151e+06		815386	8.37053e+06
	800154	8.4014e+06		815444	8.37058e+06
	800090	8.40145e+06		815331	8.37068e+06
	800151	8.40138e+06		815206	8.37071e+06
	800275	8.40142e+06		815349	8.3707e+06
	800271	8.4015e+06		815468	8.37068e+06
	800296	8.40148e+06		815373	8.37078e+06
	800291	8.40157e+06		815391	8.37079e+06
	800269	8.40159e+06		815346	8.3708e+06
	800357	8.40163e+06		815342	8.37087e+06
	800393	8.40165e+06		815357	8.37091e+06
	800275	8.40178e+06		815428	8.37094e+06
	800260	8.40185e+06		815558	8.37091e+06
	800448	8.40163e+06		815551	8.37093e+06
	800251	8.40186e+06		815568	8.37096e+06
	800465	8.40161e+06		815598	8.371e+06
	800388	8.40191e+06		815369	8.37107e+06
	800397	8.4019e+06		815526	8.37105e+06
	800635	8.40168e+06		815352	8.37114e+06
	800536	8.40191e+06		815440	8.37113e+06
	800651	8.40182e+06		815453	8.37116e+06
	800826	8.40198e+06		815613	8.37115e+06
	801078	8.40252e+06		815569	8.37117e+06
	801340	8.40254e+06		815463	8.37119e+06
	801467	8.4024e+06		815590	8.37119e+06
	801547	8.4025e+06		815472	8.37121e+06
	801571	8.40251e+06		815478	8.37121e+06
	801546	8.40254e+06		815649	8.37119e+06
	802364	8.4034e+06		815324	8.37133e+06
	802346	8.40345e+06		815432	8.37131e+06
	803204	8.40378e+06		815473	8.37131e+06
	803187	8.4038e+06		815616	8.37132e+06
	803316	8.40386e+06		815451	8.37138e+06
	803442	8.40395e+06		815431	8.37138e+06
	803624	8.40407e+06		815418	8.37149e+06
	803493	8.40433e+06		815442	8.37151e+06
	803643	8.40416e+06		815519	8.37149e+06
	803581	8.40429e+06		815538	8.37152e+06
	803775	8.40416e+06		815572	8.37151e+06
	803733	8.40421e+06		815603	8.37151e+06
	803684	8.40431e+06		815400	8.37156e+06
	803684	8.40439e+06		815460	8.37155e+06
	803671	8.40449e+06		815429	8.37157e+06
	803726	8.40448e+06		815724	8.37158e+06
	803729	8.40453e+06		815419	8.37169e+06
	803856	8.40458e+06		815441	8.37169e+06
	803978	8.40452e+06		815713	8.37167e+06
	803959	8.40474e+06		815580	8.37169e+06
	803990	8.40471e+06		815504	8.37172e+06
	803982	8.40478e+06		815459	8.37173e+06
	803958	8.40481e+06		815475	8.37174e+06
	804516	8.40507e+06		815797	8.37168e+06
	803920	8.4041e+06		815538	8.37178e+06
	804020	8.40372e+06		815572	8.37178e+06
	803671	8.40349e+06		815523	8.37181e+06
	803131	8.40318e+06		815555	8.3718e+06
	803170	8.40319e+06		815750	8.37177e+06
	803045	8.40317e+06		815594	8.3718e+06
	803000	8.40317e+06		815548	8.37181e+06
	803228	8.40321e+06		815515	8.37182e+06
	803157	8.40317e+06		815528	8.37183e+06
	803168	8.40317e+06		815754	8.37178e+06
	803047	8.40308e+06		815679	8.37194e+06
	803060	8.40303e+06		815728	8.37195e+06
	803269	8.40212e+06		815668	8.37211e+06
	803492	8.40201e+06		815860	8.37207e+06
	803360	8.40198e+06		815837	8.37215e+06
	803298	8.40196e+06		815760	8.37217e+06
	803338	8.40193e+06		815729	8.37218e+06
	803375	8.40194e+06		815700	8.37218e+06
	803232	8.4019e+06		815729	8.37219e+06
	803354	8.40188e+06		815705	8.37223e+06
	803271	8.40162e+06		815675	8.37223e+06
	803609	8.40012e+06		815616	8.37224e+06
	806160	8.38945e+06		815685	8.37227e+06
	806177	8.38935e+06		815708	8.37226e+06
	806214	8.38925e+06		815900	8.37223e+06
	806169	8.38924e+06		815872	8.37226e+06
	806380	8.38924e+06		815882	8.3723e+06
	806312	8.38884e+06		815836	8.37231e+06
	806382	8.3888e+06		815701	8.37233e+06
	806503	8.38814e+06		815934	8.3723e+06
	806555	8.38752e+06		815627	8.37237e+06
	807491	8.38441e+06		815708	8.37236e+06
	807473	8.38441e+06		815669	8.37239e+06
	807781	8.38269e+06		815671	8.37239e+06
	807958	8.38266e+06		815603	8.37243e+06
	807787	8.38262e+06		815879	8.37238e+06
	807843	8.3822e+06		815938	8.37238e+06
	807883	8.38221e+06		815841	8.37245e+06
	807935	8.3821e+06		815782	8.37245e+06
	807860	8.38202e+06		815764	8.37249e+06
	807845	8.38202e+06		815734	8.37249e+06
	807961	8.38201e+06		815847	8.37246e+06
	808111	8.38195e+06		815701	8.37251e+06
	808103	8.38194e+06		815748	8.37251e+06
	807973	8.38187e+06		815797	8.37255e+06
	807998	8.38187e+06		815912	8.37256e+06
	808041	8.38188e+06		815767	8.37262e+06
	807894	8.38175e+06		815673	8.37263e+06
	807970	8.38177e+06		815889	8.37261e+06
	807951	8.38168e+06		815760	8.37262e+06
	808133	8.38173e+06		815712	8.37265e+06
	808155	8.38153e+06		815755	8.37264e+06
	807975	8.38139e+06		815786	8.37264e+06
	808038	8.38133e+06		815679	8.37271e+06
	808092	8.38134e+06		815853	8.3727e+06
	808190	8.38137e+06		815719	8.37272e+06
	808157	8.38136e+06		815936	8.37273e+06
	808060	8.38128e+06		815711	8.37277e+06
	808178	8.38131e+06		815738	8.37278e+06
	807990	8.38126e+06		815784	8.37278e+06
	808027	8.38123e+06		815765	8.3729e+06
	808072	8.38124e+06		816097	8.37324e+06
	808282	8.38129e+06		815976	8.37331e+06
	808012	8.38114e+06		815888	8.37332e+06
	808304	8.38121e+06		815935	8.37331e+06
	808339	8.38117e+06		815952	8.37331e+06
	808276	8.38116e+06		815900	8.37334e+06
	808145	8.38108e+06		815982	8.37335e+06
	808199	8.38106e+06		816075	8.37334e+06
	808142	8.38105e+06		815942	8.37337e+06
	808123	8.38103e+06		816164	8.37334e+06
	808368	8.3811e+06		815953	8.37341e+06
	808261	8.38102e+06		815841	8.37343e+06
	808217	8.38101e+06		816205	8.37339e+06
	808160	8.38099e+06		816065	8.37345e+06
	808400	8.38106e+06		816024	8.37356e+06
	808397	8.38092e+06		815997	8.37356e+06
	808425	8.38086e+06		815912	8.37357e+06
	808368	8.38084e+06		816047	8.37368e+06
	808423	8.3808e+06		816009	8.37369e+06
	808530	8.38022e+06		816013	8.37372e+06
	808552	8.38022e+06		816114	8.37375e+06
	808526	8.38008e+06		816185	8.37375e+06
	808647	8.38011e+06		816098	8.37377e+06
	808337	8.37992e+06		816164	8.37381e+06
	808645	8.3797e+06		816005	8373837
	808680	8.37971e+06		816169	8.37385e+06
	808444	8.3793e+06		816181	8.37384e+06
	808629	8.37924e+06		816028	8.37391e+06
	808620	8.37875e+06		816148	8.37392e+06
	809033	8.37783e+06		816187	8.37397e+06
	809018	8.37735e+06		816049	8.37403e+06
	809210	8.3774e+06		816364	8.37409e+06
	809238	8.37737e+06		816081	8.37415e+06
	809025	8.37722e+06		816192	8.37413e+06
	809160	8.37725e+06		816228	8.37413e+06
	809075	8.37691e+06		816104	8.37415e+06
	809120	8.37684e+06		816194	8.37416e+06
	809044	8.37681e+06		815974	8.37422e+06
	809239	8.37664e+06		816294	8.37419e+06
	809278	8.37665e+06		816107	8.37422e+06
	809234	8.37658e+06		816227	8.3742e+06
	809433	8.37663e+06		816083	8.37425e+06
	809356	8.37661e+06		816326	8.3742e+06
	809390	8.37662e+06		816222	8.37427e+06
	809133	8.37655e+06		816302	8.37431e+06
	809429	8.37655e+06		816280	8.37446e+06
	809244	8.37645e+06		816185	8.37448e+06
	809454	8.3765e+06		816212	8.3745e+06
	809201	8.37639e+06		816229	8.3745e+06
	809495	8.37647e+06		816081	8.37459e+06
	809412	8.37637e+06		816339	8.37516e+06
	809424	8.37604e+06		816516	8.37516e+06
	809550	8.37607e+06		816496	8.37516e+06
	809412	8.37596e+06		816519	8.37519e+06
	809523	8.37599e+06		816378	8.37526e+06
	809437	8.37597e+06		816445	8.37528e+06
	809340	8.37591e+06		816611	8.37526e+06
	809581	8.37591e+06		816600	8.37526e+06
	809294	8.37585e+06		816492	8.37539e+06
	809250	8.37584e+06		816390	8.37548e+06
	809408	8.37583e+06		816502	8.37546e+06
	809333	8.37582e+06		816868	8.37646e+06
	809521	8.37579e+06		816633	8.37658e+06
	809492	8.37578e+06		816612	8.37675e+06
	809334	8.37569e+06		816816	8.37672e+06
	809306	8.37568e+06		816930	8.37673e+06
	809289	8.37568e+06		816666	8.37679e+06
	809359	8.37559e+06		816732	8.37678e+06
	809617	8.37565e+06		816759	8.37682e+06
	809498	8.37548e+06		816632	8.37684e+06
	809537	8.37549e+06		816944	8.37679e+06
	809607	8.37551e+06		816633	8.37687e+06
	809611	8.3755e+06		816743	8.37685e+06
	809676	8.37549e+06		816851	8.37683e+06
	809696	8.37549e+06		816933	8.37688e+06
	809709	8.37542e+06		816821	8.37696e+06
	809588	8.37539e+06		816586	8.377e+06
	809569	8.37538e+06		816745	8.37702e+06
	809418	8.37534e+06		816860	8.37696e+06
	809633	8.37534e+06		816738	8.377e+06
	809484	8.37526e+06		816884	8.377e+06
	809506	8.37527e+06		816854	8.37702e+06
	809461	8.37526e+06		816865	8.37703e+06
	809629	8.3753e+06		816973	8.37704e+06
	809412	8.37521e+06		816812	8.37706e+06
	809453	8.37522e+06		816974	8.37706e+06
	809433	8.37509e+06		816879	8.37711e+06
	809436	8.3751e+06		817004	8.37711e+06
	809789	8.37518e+06		817019	8.37711e+06
	809654	8.37515e+06		817003	8.37713e+06
	809834	8.3751e+06		817021	8.37713e+06
	809512	8.37495e+06		816933	8.37714e+06
	809834	8.37502e+06		816992	8.37714e+06
	809626	8.37493e+06		817001	8.37715e+06
	809670	8.37494e+06		816968	8.37716e+06
	809716	8.37493e+06		817417	8.37873e+06
	809865	8.37496e+06		817248	8.37904e+06
	809890	8.37497e+06		817229	8.37907e+06
	809867	8.37493e+06		817477	8.37907e+06
	809789	8.37486e+06		817309	8.37918e+06
	809756	8.37481e+06		817503	8.37916e+06
	809900	8.37484e+06		817283	8.37924e+06
	809849	8.3748e+06		817500	8.37929e+06
	809833	8.37475e+06		817349	8.37939e+06
	809903	8.37477e+06		817433	8.3794e+06
	809811	8.37471e+06		817389	8.37945e+06
	809754	8.37467e+06		817401	8.37947e+06
	809703	8.37466e+06		817437	8.37947e+06
	809858	8.37468e+06		817401	8.37949e+06
	809774	8.37462e+06		817551	8.37948e+06
	809815	8.37463e+06		817278	8.37953e+06
	809926	8.37466e+06		817453	8.37949e+06
	809695	8.37462e+06		817563	8.3795e+06
	809860	8.37466e+06		817604	8.37958e+06
	809795	8.3746e+06		817848	8.38068e+06
	809823	8.37461e+06		817882	8.38072e+06
	809931	8.37464e+06		817913	8.38071e+06
	809656	8.37454e+06		817897	8.38079e+06
	809711	8.37455e+06		817956	8.38097e+06
	809740	8.37456e+06		817903	8.38101e+06
	809892	8.3746e+06		817866	8.38104e+06
	809666	8.37449e+06		817801	8.3811e+06
	809630	8.37443e+06		817931	8.38116e+06
	809657	8.37444e+06		817869	8.38189e+06
	809912	8.37451e+06		819949	8.38214e+06
	809581	8.37442e+06		821605	8.38266e+06
	809778	8.37446e+06		821627	8.38267e+06
	809742	8.37445e+06		823093	8.38544e+06
	809599	8.37437e+06		822969	8.3854e+06
	809608	8.37437e+06		822721	8.38559e+06
	809750	8.37441e+06		822889	8.3856e+06
	809782	8.37442e+06		822643	8.38562e+06
	809894	8.37445e+06		824349	8.38949e+06
	809847	8.3744e+06		824349	8.38956e+06
	809881	8.37441e+06		825303	8.3916e+06
	809727	8.37437e+06		825633	8.39291e+06
	809914	8.3744e+06		825689	8.39309e+06
	809683	8.37434e+06		826285	8.39467e+06
	809602	8.37432e+06		826553	8.39502e+06
	809941	8.37437e+06		826576	8.39564e+06
	809682	8.3743e+06		827065	8.39651e+06
	809885	8.37434e+06		827429	8.3977e+06
	809698	8.37429e+06		827877	8.3985e+06
	809684	8.37428e+06		827845	8.3987e+06
	809948	8.37433e+06		827883	8.39877e+06
	809880	8.37431e+06		827943	8.39917e+06
	809679	8.37419e+06		827970	8.39941e+06
	809687	8.37416e+06		827112	8.39928e+06
	810036	8.37419e+06		827274	8.39922e+06
	809875	8.37415e+06		827192	8.39897e+06
	809819	8.37411e+06		826381	8.39684e+06
	809788	8.3741e+06		825777	8.39508e+06
	809738	8.37404e+06		825489	8.39515e+06
	809757	8.37405e+06		825524	8.39483e+06
	810018	8.37411e+06		825260	8.39381e+06
	809820	8.37398e+06		824885	8.39275e+06
	809927	8.37392e+06		824646	8.39277e+06
	810001	8.37394e+06		824591	8.39279e+06
	810029	8.37395e+06		824584	8.39184e+06
	809751	8.37388e+06		823674	8.39036e+06
	810030	8.37392e+06		823640	8.39037e+06
	809945	8.3739e+06		823695	8.39033e+06
	809865	8.3738e+06		823688	8.39029e+06
	810117	8.37386e+06		823750	8.39026e+06
	809987	8.37372e+06		823632	8.39031e+06
	809874	8.37367e+06		823629	8.39021e+06
	810077	8.37372e+06		823586	8.39014e+06
	810103	8.37365e+06		823516	8.39009e+06
	809948	8.3736e+06		822217	8.38612e+06
	810048	8.37362e+06		822233	8.3861e+06
	809903	8.37356e+06		822158	8.38576e+06
	810073	8.37351e+06		823223	8.36587e+06
	810065	8.37347e+06		802226	8.37748e+06
	810227	8.37337e+06		784260	8.37409e+06
	809900	8.37309e+06		784355	8.3734e+06
	809883	8.37309e+06		784489	8.3731e+06
	810159	8.37307e+06		784510	8.37303e+06
	811213	8.36851e+06		784483	8.37277e+06
	811224	8.36851e+06		788151	8.35657e+06
	811331	8.36851e+06		788185	8.35658e+06
	811159	8.36841e+06		788324	8.35656e+06
	811184	8.36841e+06		788103	8.35647e+06
	811223	8.36842e+06		788360	8.35647e+06
	811254	8.36843e+06		788897	8.35391e+06
	811272	8.3683e+06		788930	8.35387e+06
	811190	8.36828e+06		789049	8.35386e+06
	811393	8.36829e+06		789011	8.35371e+06
	811404	8.36829e+06		789045	8.3536e+06
	811028	8.3682e+06		789139	8.35318e+06
	811139	8.36817e+06		795523	8.32519e+06
	811420	8.36812e+06		795772	8.32517e+06
	811047	8.368e+06		794795	8.33996e+06
	811072	8.368e+06		772193	8.35166e+06
	811340	8.36801e+06		770898	8.3593e+06
	811308	8.368e+06		782540	8.36025e+06
	811450	8.36804e+06		782653	8.36037e+06
	811265	8.36788e+06		782704	8.36022e+06
	811216	8.36786e+06		782879	8.36063e+06
	811160	8.36785e+06		783034	8.36045e+06
	811323	8.36785e+06		783035	8.36043e+06
	811308	8.36785e+06		806847	8.36144e+06
	811260	8.36783e+06		807136	8.36147e+06
	811337	8.36773e+06		807160	8.36142e+06
	811275	8.36772e+06		807243	8.36162e+06
	811303	8.36772e+06		807626	8.36162e+06
	811297	8.36761e+06		807767	8.3619e+06
	811516	8.36767e+06		807970	8.36166e+06
	811564	8.36768e+06		808021	8.36183e+06
	811419	8.36762e+06		808095	8.3618e+06
	811421	8.36732e+06		808692	8.36153e+06
	811258	8.36726e+06		804510	8.36753e+06
	811252	8.36719e+06		802185	8.36917e+06
	811266	8.36719e+06		801945	8.36934e+06
	811584	8.36716e+06		800690	8.3695e+06
	811384	8.36717e+06		800758	8.36985e+06
	811556	8.36711e+06		800316	8.3699e+06
	811528	8.3671e+06		800325	8.37006e+06
	811432	8.36688e+06		799636	8.37038e+06
	811659	8.36693e+06		799381	8.37032e+06
	811401	8.36675e+06		799382	8.37035e+06
	811451	8.36673e+06		798393	8.37099e+06
	811476	8.36673e+06		798153	8.37112e+06
	811390	8.36671e+06		798029	8.3712e+06
	811637	8.36672e+06		796703	8.37176e+06
	811595	8.36671e+06		788385	8.37616e+06
	811431	8.36653e+06		789029	8.3764e+06
	811455	8.3665e+06		788943	8.37654e+06
	811873	8.36612e+06		792329	8.37673e+06
	811819	8.36604e+06		754721	8.32088e+06
	811605	8.36599e+06		744872	8.31556e+06
	811850	8.36596e+06		752522	8.32005e+06
	811749	8.36594e+06		752550	8.32001e+06
	811869	8.36575e+06		752650	8.31999e+06
	811983	8.36559e+06		752685	8.32004e+06
	811941	8.36555e+06		752530	8.31995e+06
	811945	8.36551e+06		754413	8.31858e+06
	812635	8.36165e+06		769284	8.30542e+06
	812794	8.36167e+06		772141	8.30265e+06
	813187	8.36055e+06		772149	8.30261e+06
	813682	8.35932e+06		772179	8.30265e+06
	813585	8.35957e+06		773647	8.30163e+06
	813191	8.3608e+06		770332	8.30835e+06
	813287	8.36086e+06		766807	8.35268e+06
	813262	8.36085e+06		766884	8.35247e+06
	813276	8.36088e+06		798510	8.32114e+06
	813315	8.36089e+06		798465	8.32112e+06
	813289	8.3609e+06		799001	8.3206e+06
	813251	8.36089e+06		790063	8.31542e+06
	813258	8.36092e+06		789998	8.31539e+06
	813333	8.36101e+06		789765	8.31534e+06
	813257	8.36104e+06		789781	8.31532e+06
	813208	8.36103e+06		788229	8.31497e+06
	813217	8.36109e+06		788119	8.31476e+06
	813166	8.36108e+06		788068	8.31487e+06
	813155	8.36142e+06		788025	8.31474e+06
	813527	8.36192e+06		788049	8.31469e+06
	813522	8.363e+06		786020	8.31386e+06
	814662	8.36685e+06		785064	8.31336e+06
	814922	8.36787e+06		784802	8.31334e+06
	814651	8.36792e+06		784781	8.31339e+06
	814603	8.36793e+06		784755	8.31344e+06
	814869	8.36797e+06		784683	8.31332e+06
	814735	8.368e+06		784695	8.31329e+06
	814687	8.36801e+06		784600	8.3133e+06
	814815	8.36816e+06		784629	8.31313e+06
	814675	8.3684e+06		784506	8.3134e+06
	814798	8.36843e+06		784574	8.31309e+06
	814765	8.36856e+06		784185	8.31301e+06
	814848	8.36901e+06		784084	8.31314e+06
	814787	8.36906e+06		784009	8.3129e+06
	815111	8.36908e+06		783903	8.31296e+06
	814990	8.36943e+06		783872	8.31298e+06
	815023	8.36943e+06		783943	8.31282e+06
	814899	8.36947e+06		782514	8.31237e+06
	814999	8.36946e+06		782530	8.31233e+06
	815201	8.36945e+06		781977	8.31235e+06
	815009	8.36952e+06		781962	8.31226e+06
	815041	8.36951e+06		781886	8.3123e+06
	815215	8.36949e+06		781936	8.31203e+06
	814953	8.36952e+06		780797	8.31177e+06
	815082	8.36956e+06		780876	8.31162e+06
	815053	8.36956e+06		780899	8.31157e+06
	815033	8.36957e+06		780764	8.31171e+06
	815056	8.36958e+06		769238	8.30834e+06
	815075	8.36962e+06		766248	8.30125e+06
	815098	8.36962e+06		766130	8.30055e+06
	815144	8.36965e+06		766108	8.30052e+06
	815112	8.36966e+06		765868	8.30043e+06
	815127	8.36967e+06		765837	8.3002e+06
	815218	8.36966e+06		766009	8.30005e+06
	815230	8.36968e+06		766036	8.30004e+06
	815134	8.36972e+06		765801	8.30011e+06
	815133	8.36974e+06		765754	8.30009e+06
	815182	8.36997e+06		760190	8.29773e+06
	815242	8.36996e+06		752906	8.30464e+06
	815201	8.37e+06		752459	8.30459e+06
	815150	8.37e+06		752354	8.30467e+06
	815161	8.37006e+06		752365	8.30472e+06
	815218	8.37005e+06		811499	8.38921e+06
	815274	8.37004e+06		803747	8.40507e+06
	815258	8.37007e+06
	815284	8.37007e+06
	815284	8.37009e+06
	815347	8.37008e+06
	815188	8.37011e+06
	815194	8.37013e+06
	815206	8.37018e+06
	815244	8.37017e+06
	815233	8.37037e+06
	815313	8.37061e+06
	815238	8.37079e+06
	815281	8.37078e+06
	815523	8.37102e+06
	815405	8.37117e+06
	815410	8.37118e+06
	815528	8.37118e+06
	815481	8.37125e+06
	815551	8.37124e+06
	815490	8.37134e+06
	815473	8.37141e+06
	815433	8.37143e+06
	815466	8.37142e+06
	815411	8.37145e+06
	815470	8.37156e+06
	815603	8.3716e+06
	815527	8.37161e+06
	815532	8.37167e+06
	815480	8.37168e+06
	815470	8.37175e+06
	815625	8.37172e+06
	815766	8.37174e+06
	815671	8.37176e+06
	815552	8.37178e+06
	815683	8.37183e+06
	815517	8.37186e+06
	815634	8.3719e+06
	815684	8.37193e+06
	815666	8.37199e+06
	815824	8.37199e+06
	815742	8.37201e+06
	815698	8.37201e+06
	815812	8.37202e+06
	815782	8.37203e+06
	815744	8.37203e+06
	815795	8.37212e+06
	815766	8.37212e+06
	815648	8.37214e+06
	815678	8.37214e+06
	815688	8.37218e+06
	815811	8.37221e+06
	815647	8.37227e+06
	815882	8.37232e+06
	815665	8.37236e+06
	815824	8.37233e+06
	815803	8.37234e+06
	815670	8.37236e+06
	815768	8.37237e+06
	815861	8.37235e+06
	815711	8.37241e+06
	815841	8.37239e+06
	815676	8.37246e+06
	815716	8.37245e+06
	815902	8.37241e+06
	815653	8.37249e+06
	815921	8.37247e+06
	815828	8.37249e+06
	815672	8.37252e+06
	815829	8.37255e+06
	815847	8.37254e+06
	815934	8.37253e+06
	815707	8.37257e+06
	816005	8.37251e+06
	815630	8.37258e+06
	815800	8.37257e+06
	815754	8.3726e+06
	815782	8.3726e+06
	815914	8.37258e+06
	815742	8.37267e+06
	815759	8.37268e+06
	815717	8.3727e+06
	815827	8.37269e+06
	815862	8.37268e+06
	815773	8.37271e+06
	815679	8.3727e+06
	815712	8.37282e+06
	815745	8.37282e+06
	815920	8.37279e+06
	815730	8.37291e+06
	815715	8.37293e+06
	816006	8.37292e+06
	815764	8.37309e+06
	815804	8.37314e+06
	815949	8.37327e+06
	816195	8.37327e+06
	816046	8.37329e+06
	815855	8.37335e+06
	815796	8.37336e+06
	816140	8.37333e+06
	815865	8.37338e+06
	815999	8.37336e+06
	815870	8.37338e+06
	816071	8.37339e+06
	816221	8.37344e+06
	815847	8.37358e+06
	816233	8.37356e+06
	816187	8.37357e+06
	815825	8.37362e+06
	816029	8.37369e+06
	815946	8.3737e+06
	816145	8.3737e+06
	816224	8.37368e+06
	815916	8.37378e+06
	815940	8.3738e+06
	816038	8.37383e+06
	816185	8.37381e+06
	816242	8.3738e+06
	815924	8.37389e+06
	815976	8.37388e+06
	816021	8.37387e+06
	816126	8.37385e+06
	815981	8.3739e+06
	816057	8.37389e+06
	815935	8.37393e+06
	815943	8.37397e+06
	816322	8.3739e+06
	816294	8.37397e+06
	815988	8.37407e+06
	816091	8.37408e+06
	816240	8.37405e+06
	816072	8.37409e+06
	816180	8.37407e+06
	816028	8.3741e+06
	816290	8.37405e+06
	816031	8.37414e+06
	816292	8.37411e+06
	816189	8.37421e+06
	816387	8.37444e+06
	816361	8.37445e+06
	816136	8.37449e+06
	816101	8.37459e+06
	816404	8.37515e+06
	816388	8.37518e+06
	816633	8.37523e+06
	816564	8.37526e+06
	816327	8.37536e+06
	816307	8.37536e+06
	816638	8.3753e+06
	816598	8.37531e+06
	816307	8.37538e+06
	816611	8.37651e+06
	816871	8.37662e+06
	816650	8.37666e+06
	816825	8.37671e+06
	816706	8.37673e+06
	816721	8.37673e+06
	816742	8.37673e+06
	816863	8.37674e+06
	816621	8.3768e+06
	816592	8.37681e+06
	816764	8.37678e+06
	816875	8.3768e+06
	816859	8.3768e+06
	816915	8.37682e+06
	816692	8.37686e+06
	817009	8.3768e+06
	816984	8.37687e+06
	816691	8.37692e+06
	816657	8.37693e+06
	816694	8.37698e+06
	816732	8.37698e+06
	817015	8.37695e+06
	816776	8.37703e+06
	817031	8.37698e+06
	816657	8.37707e+06
	816947	8.37701e+06
	816778	8.37704e+06
	816696	8.37709e+06
	816729	8.37709e+06
	816680	8.3771e+06
	816712	8.37715e+06
	816878	8.37713e+06
	817083	8.37712e+06
	816885	8.37715e+06
	816789	8.37716e+06
	816752	8.37716e+06
	816909	8.37717e+06
	816810	8.37745e+06
	817081	8.37766e+06
	817010	8.37768e+06
	817300	8.37845e+06
	817151	8.37897e+06
	817153	8.37906e+06
	817333	8.37905e+06
	817486	8.37903e+06
	817291	8.37906e+06
	817302	8.3791e+06
	817299	8.37922e+06
	817336	8.37922e+06
	817498	8.37927e+06
	817405	8.37928e+06
	817263	8.37933e+06
	817387	8.37936e+06
	817407	8.37935e+06
	817632	8.37936e+06
	817379	8.37941e+06
	817472	8.37939e+06
	817362	8.37951e+06
	817329	8.37952e+06
	817356	8.37954e+06
	817315	8.37955e+06
	817342	8.37957e+06
	817524	8.37953e+06
	817586	8.37952e+06
	817663	8.37957e+06
	817510	8.3796e+06
	817674	8.37961e+06
	817564	8.37963e+06
	817409	8.37966e+06
	817916	8.38066e+06
	817831	8.38069e+06
	817888	8.38073e+06
	817894	8.38075e+06
	817950	8.38074e+06
	817937	8.38079e+06
	817995	8.38084e+06
	817649	8.3809e+06
	817866	8.38102e+06
	817845	8.38109e+06
	818031	8381091
	817969	8.38121e+06
	818044	8.38131e+06
	818047	8.38134e+06
	817889	8.38203e+06
	819998	8.38213e+06
	820355	8.38199e+06
	820919	8.38241e+06
	820930	8.38245e+06
	821681	8.38272e+06
	823615	8.38504e+06
	823434	8.38516e+06
	823158	8.38542e+06
	823077	8.38524e+06
	823094	8.38528e+06
	823146	8.38547e+06
	822891	8.38541e+06
	822863	8.38536e+06
	822803	8.38531e+06
	822762	8.38542e+06
	822779	8.38546e+06
	822870	8.38553e+06
	822847	8.3855e+06
	822710	8.38553e+06
	822630	8.38548e+06
	822683	8.38553e+06
	822877	8.38564e+06
	822602	8.38555e+06
	822867	8.38564e+06
	822710	8.38563e+06
	822842	8.38565e+06
	822739	8.38571e+06
	822718	8.38577e+06
	822784	8.38603e+06
	823060	8.38607e+06
	822802	8.38619e+06
	822824	8.3862e+06
	822783	8.38623e+06
	822974	8.38625e+06
	823124	8.38697e+06
	824197	8.38955e+06
	824331	8.38957e+06
	825059	8.39168e+06
	825059	8.39171e+06
	825067	8.39171e+06
	825075	8.39171e+06
	825112	8.39174e+06
	825219	8.39179e+06
	825159	8.39194e+06
	825316	8.39195e+06
	825161	8.3922e+06
	825138	8.39221e+06
	825446	8.39277e+06
	825542	8.39289e+06
	825586	8.3929e+06
	825733	8.3929e+06
	825710	8.39317e+06
	825634	8.39327e+06
	825712	8.39347e+06
	826609	8.395e+06
	826949	8.39612e+06
	826957	8.39655e+06
	827044	8.3969e+06
	827106	8.39694e+06
	827650	8.39857e+06
	827866	8.39853e+06
	827748	8.39863e+06
	827823	8.39866e+06
	827781	8.3987e+06
	827839	8.39868e+06
	827986	8.39867e+06
	827977	8.39868e+06
	827750	8.39882e+06
	827790	8.39888e+06
	827762	8.39893e+06
	828067	8.39883e+06
	827976	8.39916e+06
	828356	8.39954e+06
	828222	8.39975e+06
	828111	8.39979e+06
	828239	8.40013e+06
	828488	8.39997e+06
	828508	8.39995e+06
	828330	8.40022e+06
	828373	8.4002e+06
	828565	8.40011e+06
	828389	8.40041e+06
	828047	8.40099e+06
	827852	8.40052e+06
	827639	8.40064e+06
	827237	8.39957e+06
	827346	8.39944e+06
	827302	8.39943e+06
	827377	8.39938e+06
	827168	8.3992e+06
	826019	8.39589e+06
	825706	8.39521e+06
	825723	8.39521e+06
	825493	8.39511e+06
	825406	8.39407e+06
	825358	8.39386e+06
	824889	8.39327e+06
	824767	8.39324e+06
	824827	8.39322e+06
	825029	8.393e+06
	824497	8.39206e+06
	824210	8.39155e+06
	823838	8.39041e+06
	823726	8.3904e+06
	823671	8.39038e+06
	823875	8.39031e+06
	823708	8.39035e+06
	823760	8.39032e+06
	823794	8.39031e+06
	823769	8.3903e+06
	823629	8.39011e+06
	823730	8.38983e+06
	823348	8.38871e+06
	822985	8.38865e+06
	822591	8.3869e+06
	822373	8.38693e+06
	822370	8.38693e+06
	822518	8.38681e+06
	822195	8.38592e+06
	822060	8.38597e+06
	822092	8.38567e+06
	822031	8.38554e+06
	821851	8.3856e+06
	822056	8.38546e+06
	821781	8.3855e+06
	821925	8.38548e+06
	821958	8.38544e+06
	822083	8.38536e+06
	821927	8.38529e+06
	821911	8.38528e+06
	826568	8.36401e+06
	826091	8.36431e+06
	823243	8.3659e+06
	821756	8.36676e+06
	820903	8.36707e+06
	803002	8.3771e+06
	802339	8.37743e+06
	801637	8.37772e+06
	800719	8.37829e+06
	800619	8.37836e+06
	800561	8.37844e+06
	800157	8.37895e+06
	799378	8.37908e+06
	799072	8.37921e+06
	798970	8.37917e+06
	798290	8.37997e+06
	798113	8.37998e+06
	797795	8.3799e+06
	797852	8.38e+06
	789975	8.38448e+06
	788312	8.38517e+06
	782247	8.38242e+06
	784432	8.37365e+06
	784343	8.37337e+06
	784672	8.37325e+06
	784452	8.37319e+06
	784697	8.37316e+06
	784577	8.37305e+06
	784373	8.37295e+06
	784496	8.37298e+06
	784567	8.37203e+06
	784712	8.37155e+06
	784948	8.37161e+06
	784913	8.37145e+06
	785097	8.37149e+06
	788185	8.35653e+06
	788223	8.35654e+06
	788161	8.35653e+06
	788208	8.35643e+06
	788601	8.35479e+06
	788681	8.35461e+06
	789067	8.35404e+06
	789003	8.35388e+06
	788974	8.35387e+06
	789008	8.35381e+06
	789006	8.3538e+06
	789032	8.35371e+06
	788980	8.3535e+06
	791871	8.34084e+06
	793854	8.33291e+06
	793823	8.33291e+06
	794060	8.3315e+06
	794086	8.33124e+06
	801545	8.29874e+06
	801966	8.29786e+06
	802416	8.29606e+06
	802527	8.2965e+06
	802554	8.29649e+06
	812535	8.33034e+06
	811782	8.33093e+06
	811791	8.33106e+06
	811759	8.33102e+06
	811674	8.33095e+06
	810012	8.33212e+06
	809721	8.332e+06
	805987	8.3341e+06
	805964	8.33419e+06
	805112	8.33457e+06
	798228	8.3381e+06
	798065	8.33811e+06
	798093	8.33816e+06
	797157	8.33849e+06
	796407	8.33901e+06
	794861	8.33978e+06
	794973	8.34004e+06
	794778	8.34003e+06
	794504	8.34002e+06
	791201	8.34162e+06
	791136	8.34195e+06
	780471	8.34753e+06
	779919	8.34749e+06
	779605	8.34783e+06
	779087	8.34803e+06
	779113	8.34809e+06
	778668	8.34818e+06
	778383	8.34836e+06
	778032	8.34852e+06
	776916	8.34945e+06
	774060	8.35065e+06
	774043	8.35093e+06
	773760	8.3507e+06
	773810	8.3508e+06
	773083	8.35126e+06
	772005	8.35198e+06
	771831	8352297
	771813	8.35229e+06
	771680	8.3524e+06
	771199	8.35744e+06
	771242	8.35797e+06
	771278	8.35798e+06
	771220	8.35799e+06
	774905	8.36021e+06
	782564	8.36025e+06
	782655	8.36035e+06
	782692	8.36036e+06
	782819	8.36056e+06
	783080	8.36052e+06
	783166	8.36024e+06
	783240	8.36045e+06
	791024	8.36096e+06
	791031	8.36097e+06
	791036	8.36093e+06
	791133	8.36077e+06
	791108	8.361e+06
	793355	8.36098e+06
	797328	8.36112e+06
	806728	8.3616e+06
	806825	8.36149e+06
	807070	8.36184e+06
	807515	8.36153e+06
	807513	8.36155e+06
	808173	8.36184e+06
	808631	8.36176e+06
	803619	8.36814e+06
	803514	8.36826e+06
	801927	8.36888e+06
	801919	8.369e+06
	801574	8.36923e+06
	800814	8.36949e+06
	800761	8.36945e+06
	800757	8.36952e+06
	800750	8.36988e+06
	800383	8.36981e+06
	800211	8.36969e+06
	800160	8.36993e+06
	800129	8.36987e+06
	800111	8.37004e+06
	799685	8.37035e+06
	799710	8.37041e+06
	799380	8.37021e+06
	799398	8.37054e+06
	799334	8.37057e+06
	799122	8.37041e+06
	799008	8.37065e+06
	799034	8.37077e+06
	798944	8.3707e+06
	798782	8.37082e+06
	798768	8.37079e+06
	798762	8.37091e+06
	798640	8.37096e+06
	798290	8.37078e+06
	798031	8.37087e+06
	798062	8.37108e+06
	798032	8.37114e+06
	797738	8.37118e+06
	797382	8.37141e+06
	797103	8.37151e+06
	796964	8.3718e+06
	796791	8.37175e+06
	796686	8.37151e+06
	796705	8.37166e+06
	796615	8.37173e+06
	796322	8.37176e+06
	796304	8.37172e+06
	796198	8.37186e+06
	795823	8.37222e+06
	795733	8.3721e+06
	795715	8.37218e+06
	795766	8.37238e+06
	795547	8.37206e+06
	795191	8.37227e+06
	795234	8.37251e+06
	795172	8.37263e+06
	795188	8.37267e+06
	794093	8.37291e+06
	794040	8.37284e+06
	794056	8.37315e+06
	790559	8.37493e+06
	789985	8.37501e+06
	790065	8.37528e+06
	789734	8.37494e+06
	789713	8.37504e+06
	789616	8.37521e+06
	789614	8.37543e+06
	789503	8.37529e+06
	789129	8.37554e+06
	788987	8.37546e+06
	788969	8.37542e+06
	789039	8.37563e+06
	789073	8.37571e+06
	788988	8.37564e+06
	788872	8.37546e+06
	788985	8.37572e+06
	788503	8.37569e+06
	788567	8.37587e+06
	788579	8.37596e+06
	788567	8.37593e+06
	788478	8.37616e+06
	788736	8.37629e+06
	788747	8.37659e+06
	789654	8.37668e+06
	791580	8.3781e+06
	793041	8.37747e+06
	792834	8.37724e+06
	792816	8.37717e+06
	792365	8.37704e+06
	792434	8.377e+06
	792425	8.37699e+06
	792347	8.37693e+06
	792429	8.37673e+06
	792387	8.37675e+06
	792443	8.3765e+06
	791740	8.37584e+06
	785529	8.366e+06
	768315	8.34079e+06
	768054	8.34014e+06
	756179	8.32234e+06
	755645	8.32151e+06
	755561	8.3215e+06
	755145	8.32119e+06
	754853	8.32093e+06
	746701	8.30532e+06
	745742	8.31364e+06
	745071	8.31572e+06
	752327	8.32006e+06
	752372	8.31999e+06
	752580	8.31994e+06
	767965	8.30644e+06
	770928	8.30363e+06
	772040	8.30263e+06
	772269	8.30254e+06
	772296	8.30248e+06
	773568	8.30183e+06
	773707	8.30173e+06
	769967	8.3112e+06
	768485	8.31739e+06
	761797	8.34898e+06
	766941	8.35238e+06
	793030	8.32631e+06
	798375	8.32124e+06
	798356	8.32122e+06
	798504	8.3211e+06
	798533	8.32096e+06
	798710	8.321e+06
	798806	8.32088e+06
	798823	8.32076e+06
	817896	8.30174e+06
	790217	8.3155e+06
	789850	8.31532e+06
	789622	8.31522e+06
[truncated: 136 more rows]

## Sheet: Fig 4a
Figure 4a
	locations of oil slick emission points, UTM34, WGS84
	x	y
	804241	8.37646e+06
	805313	8.36961e+06
	801661	8.36615e+06

## Sheet: Fig 4b
Figure 4b
	locations of oil slick emission points, UTM34, WGS84			locations of gas flares, UTM34, WGS84
	x	y		x	y
	804241	8.37646e+06		821877	8.38261e+06
	805313	8.36961e+06		822127	8.38249e+06
	801661	8.36615e+06		822644	8.38297e+06
				823088	8.3831e+06
				823104	8.38305e+06
				823211	8.38311e+06
				823306	8.38313e+06
				823718	8.38297e+06
				824424	8.38343e+06
				824610	8.38351e+06
				824686	8.38332e+06
				822118	8.38494e+06
				822135	8.38464e+06
				822157	8.38383e+06
				822144	8.3838e+06
				822205	8.38382e+06
				822291	8.38322e+06
				822314	8.38325e+06
				822345	8.38326e+06
				822261	8.38323e+06
				822357	8.38327e+06
				822335	8.38319e+06
				822532	8.38313e+06
				822567	8.38304e+06
				822599	8.38305e+06
				822437	8.38293e+06
				822400	8.38294e+06
				822558	8.38299e+06
				822664	8.38303e+06
				822597	8.38302e+06
				822595	8.38273e+06
				822597	8.38232e+06
				822772	8.38188e+06
				823020	8.38168e+06
				822981	8.38167e+06
				822887	8.38164e+06
				822739	8.3815e+06
				822721	8.38149e+06
				822834	8.38115e+06
				822861	8.38114e+06
				822842	8.38111e+06
				822870	8.38112e+06
				822914	8.38109e+06
				822925	8.38104e+06
				823230	8.38064e+06
				823258	8.38056e+06
				823092	8.38051e+06
				823185	8.38026e+06
				823396	8.38024e+06
				823412	8.38025e+06
				823247	8.38016e+06
				823325	8.3802e+06
				823218	8.37999e+06
				823422	8.38e+06
				823484	8.38001e+06
				823414	8.37984e+06
				823353	8.37935e+06
				823651	8.37905e+06
				824338	8.37652e+06
				812956	8.3719e+06
				813154	8.37152e+06
				813201	8.37156e+06
				813253	8.37147e+06
				813296	8.37146e+06
				813328	8.37151e+06
				813413	8.37151e+06
				813378	8.37138e+06
				813471	8.37147e+06
				813494	8.37144e+06
				813699	8.37131e+06
				813819	8.37132e+06
				813745	8.37118e+06
				813802	8.3712e+06
				813904	8.37133e+06
				813824	8.37118e+06
				813821	8.3711e+06
				813866	8.37105e+06
				814029	8.37127e+06
				813893	8.37102e+06
				813912	8.37101e+06
				813987	8.37115e+06
				814014	8.3712e+06
				813962	8.37112e+06
				813997	8.37119e+06
				813917	8.37097e+06
				814059	8.37119e+06
				814042	8.37111e+06
				813960	8.37096e+06
				813987	8.371e+06
				814087	8.37111e+06
				814142	8.37121e+06
				813996	8.37094e+06
				814073	8.37111e+06
				814085	8.37106e+06
				814056	8.37101e+06
				814092	8.37102e+06
				814023	8.37089e+06
				814043	8.37091e+06
				814106	8.37095e+06
				814119	8.37098e+06
				814107	8.37088e+06
				814136	8.3709e+06
				814108	8.37085e+06
				814137	8.37086e+06
				814258	8.37109e+06
				814135	8.37083e+06
				814148	8.3708e+06
				814313	8.37112e+06
				814222	8.37087e+06
				814312	8.37096e+06
				814343	8.37102e+06
				814391	8.37105e+06
				814437	8.37094e+06
				814310	8.37068e+06
				814374	8.37084e+06
				814439	8.37097e+06
				814352	8.37068e+06
				814545	8.371e+06
				814504	8.37096e+06
				814438	8.37069e+06
				814483	8.37078e+06
				814716	8.37071e+06
				814720	8.37052e+06
				814784	8.37064e+06
				814686	8.37045e+06
				814792	8.37056e+06
				814872	8.37061e+06
				814880	8.37062e+06
				814907	8.37064e+06
				814809	8.37042e+06
				814849	8.37044e+06
				814868	8.37043e+06
				814983	8.37065e+06
				814968	8.37062e+06
				814918	8.37048e+06
				814938	8.37048e+06
				814976	8.37049e+06
				815073	8.37061e+06
				815061	8.37058e+06
				815091	8.37064e+06
				815095	8.37061e+06
				815028	8.37044e+06
				815205	8.37066e+06
				815158	8.37047e+06
				815123	8.37043e+06
				815157	8.37048e+06
				815514	8.37044e+06
				815451	8.37026e+06
				815540	8.37035e+06
				815432	8.37014e+06
				815476	8.37022e+06
				815491	8.37025e+06
				815442	8.37017e+06
				815482	8.37019e+06
				815521	8.37027e+06
				815521	8.37023e+06
				815598	8.37037e+06
				815542	8.37022e+06
				815552	8.37024e+06
				815591	8.37031e+06
				815515	8.37017e+06
				815499	8.37014e+06
				815473	8.37009e+06
				815467	8.37009e+06
				815490	8.37013e+06
				815515	8.37018e+06
				815453	8.37006e+06
				815492	8.37008e+06
				815503	8.3701e+06
				815519	8.37013e+06
				815595	8.37028e+06
				815540	8.37015e+06
				815555	8.37018e+06
				815566	8.3702e+06
				815576	8.37022e+06
				815612	8.37029e+06
				815636	8.37033e+06
				815539	8.3701e+06
				815516	8.37006e+06
				815566	8.37013e+06
				815606	8.37021e+06
				815547	8.37009e+06
				815558	8.37009e+06
				815660	8.37029e+06
				815649	8.37027e+06
				815535	8.37004e+06
				815637	8.37023e+06
				815614	8.37018e+06
				815658	8.37027e+06
				815645	8.37018e+06
				815606	8.3701e+06
				815577	8.37004e+06
				815566	8.37002e+06
				815597	8.37006e+06
				815634	8.37013e+06
				815720	8.3703e+06
				815576	8.37001e+06
				815712	8.37026e+06
				815617	8.37005e+06
				815647	8.37011e+06
				815743	8.37031e+06
				815612	8.37004e+06
				815635	8.37006e+06
				815654	8.3701e+06
				815719	8.37023e+06
				815598	8.36999e+06
				815703	8.37016e+06
				815650	8.37005e+06
				815743	8.37024e+06
				815785	8.37028e+06
				815752	8.37021e+06
				815668	8.37002e+06
				815643	8.36997e+06
				815633	8.36995e+06
				815661	8.37001e+06
				815774	8.37023e+06
				815804	8.37027e+06
				815790	8.37025e+06
				815677	8.37e+06
				815721	8.37008e+06
				815737	8.37012e+06
				815645	8.36994e+06
				815656	8.36996e+06
				815719	8.37004e+06
				815685	8.36998e+06
				815838	8.37027e+06
				815678	8.36997e+06
				815707	8.36997e+06
				815726	8.37001e+06
				815849	8.37023e+06
				815762	8.37007e+06
				815795	8.37002e+06
				815834	8.37006e+06
				815795	8.36998e+06
				815775	8.36995e+06
				815760	8.36992e+06
				815804	8.36997e+06
				815926	8.37018e+06
				815863	8.37007e+06
				815774	8.36991e+06
				815904	8.37001e+06
				815853	8.36992e+06
				815835	8.36989e+06
				815953	8.36999e+06
				815917	8.36993e+06
				815855	8.36982e+06
				816007	8.36997e+06
				815957	8.36987e+06
				816012	8.36996e+06
				816073	8.37008e+06
				815943	8.36983e+06
				815982	8.36985e+06
				816026	8.36994e+06
				815965	8.36982e+06
				816028	8.36992e+06
				815997	8.36986e+06
				815972	8.36981e+06
				816085	8.37002e+06
				815982	8.3698e+06
				816024	8.36988e+06
				815960	8.36976e+06
				816002	8.3698e+06
				816069	8.36993e+06
				816045	8.36988e+06
				816105	8.37e+06
				816040	8.36987e+06
				816016	8.36983e+06
				816058	8.36987e+06
				816167	8.37007e+06
				816147	8.37004e+06
				816135	8.36998e+06
				816028	8.36977e+06
				816165	8.37003e+06
				816149	8.37e+06
				816180	8.37006e+06
				816047	8.36981e+06
				816115	8.36991e+06
				816174	8.37002e+06
				816181	8.37002e+06
				816112	8.36989e+06
				816120	8.36991e+06
				816135	8.36994e+06
				816154	8.36997e+06
				816060	8.36979e+06
				816121	8.36987e+06
				816202	8.37002e+06
				816185	8.36999e+06
				816155	8.36992e+06
				816074	8.36977e+06
				816106	8.36983e+06
				816222	8.37001e+06
				816207	8.36998e+06
				816156	8.36989e+06
				816187	8.36987e+06
				816243	8.36997e+06
				816262	8.37e+06
				816130	8.36977e+06
				816165	8.36983e+06
				816205	8.3699e+06
				816224	8.3699e+06
				816203	8.36986e+06
				816276	8.36999e+06
				816267	8.36997e+06
				816261	8.36996e+06
				816208	8.36986e+06
				816236	8.3699e+06
				816238	8.36986e+06
				816274	8.36992e+06
				816223	8.36983e+06
				816284	8.36991e+06
				816251	8.36986e+06
				816307	8.36992e+06
				816173	8.36969e+06
				816260	8.36981e+06
				816186	8.36968e+06
				816318	8.36991e+06
				816289	8.36987e+06
				816299	8.36988e+06
				816260	8.36978e+06
				816332	8.3699e+06
				816356	8.36995e+06
				816317	8.36988e+06
				816324	8.36987e+06
				816212	8.36967e+06
				816239	8.36971e+06
				816271	8.3697e+06
				816330	8.36981e+06
				816246	8.36965e+06
				816304	8.36976e+06
				816283	8.36972e+06
				816278	8.36967e+06
				816396	8.36989e+06
				816260	8.36964e+06
				816358	8.36982e+06
				816341	8.36972e+06
				816294	8.36964e+06
				816455	8.36987e+06
				816340	8.36966e+06
				816318	8.36962e+06
				816386	8.36974e+06
				816348	8.36964e+06
				816484	8.36988e+06
				816462	8.36984e+06
				816329	8.3696e+06
				816348	8.36959e+06
				816389	8.36966e+06
				816331	8.36956e+06
				816392	8.36962e+06
				816423	8.36968e+06
				816356	8.36955e+06
				816427	8.36961e+06
				816412	8.36958e+06
				816389	8.36953e+06
				816468	8.36966e+06
				816445	8.36962e+06
				816398	8.36953e+06
				816407	8.36955e+06
				816461	8.3696e+06
				816459	8.36957e+06
				816548	8.36973e+06
				816530	8.3697e+06
				816516	8.36967e+06
				816445	8.36954e+06
				816469	8.36955e+06
				816485	8.36958e+06
				816455	8.36952e+06
				816533	8.3696e+06
				816546	8.36962e+06
				816524	8.36958e+06
				816565	8.36965e+06
				816501	8.36953e+06
				816515	8.36955e+06
				816540	8.36956e+06
				816542	8.36959e+06
				816492	8.3695e+06
				816530	8.36953e+06
				816543	8.36955e+06
				816572	8.36961e+06
				816619	8.36962e+06
				816634	8.36965e+06
				816592	8.36956e+06
				816561	8.36952e+06
				816611	8.36958e+06
				816600	8.36956e+06
				816649	8.36959e+06
				816609	8.36951e+06
				816661	8.36948e+06
				816671	8.3695e+06
				816680	8.36951e+06
				816787	8.36968e+06
				816804	8.36971e+06
				816795	8.36964e+06
				816715	8.36949e+06
				803863	8.37672e+06
				803905	8.37673e+06
				803922	8.37676e+06
				803838	8.37661e+06
				803952	8.37674e+06
				804027	8.37689e+06
				803980	8.37673e+06
				803944	8.37666e+06
				803994	8.37672e+06
				804038	8.37666e+06
				804057	8.37669e+06
				804095	8.37663e+06
				804070	8.37658e+06
				804123	8.37657e+06
				804183	8.37661e+06
				804217	8.37668e+06
				804149	8.37655e+06
				804174	8.37657e+06
				804193	8.37661e+06
				804173	8.3765e+06
				804228	8.3766e+06
				804212	8.37653e+06
				804148	8.37644e+06
				804642	8.37607e+06
				804777	8.37617e+06
				804853	8.37616e+06
				804860	8.376e+06
				804873	8.37601e+06
				805003	8.37598e+06
				805181	8.37609e+06
				805135	8.37589e+06
				805210	8.37587e+06
				805274	8.37586e+06
				805426	8.37603e+06
				805339	8.37588e+06
				805435	8.37568e+06
				805539	8.37582e+06
				805477	8.37567e+06
				805477	8.37563e+06
				805621	8.37581e+06
				805635	8.37583e+06
				805544	8.37563e+06
				805633	8.37579e+06
				805587	8.37565e+06
				805696	8.37573e+06
				805695	8.37566e+06
				805654	8.37556e+06
				805697	8.37558e+06
				805739	8.37561e+06
				805843	8.37565e+06
				805885	8.37562e+06
				806074	8.37561e+06
				806101	8.37556e+06
				806004	8.37538e+06
				806122	8.37553e+06
				806162	8.37554e+06
				806219	8.37542e+06
				806260	8.37541e+06
				806303	8.37549e+06
				806319	8.37538e+06
				806346	8.37543e+06
				806194	8.37517e+06
				806340	8.37535e+06
				806381	8.37542e+06
				806386	8.37522e+06
				806397	8.37518e+06
				806510	8.37518e+06
				806732	8.37508e+06
				806678	8.37499e+06
				806817	8.37504e+06
				806833	8.37507e+06
				807022	8.37497e+06
				806943	8.37474e+06
				807117	8.37505e+06
				807134	8.37467e+06
				807535	8.37473e+06
				807559	8.37474e+06
				807498	8.37463e+06
				808158	8.37441e+06
				808145	8.37439e+06
				808160	8.37425e+06
				808148	8.37422e+06
				808148	8.3742e+06
				808165	8.37423e+06
				808241	8.37433e+06
				808174	8.3742e+06
				808428	8.37437e+06
				808297	8.374e+06
				808587	8.37426e+06
				808790	8.37405e+06
				809066	8.37383e+06
				809191	8.37389e+06
				809403	8.37384e+06
				809347	8.37373e+06
				809319	8.37367e+06
				809358	8.37372e+06
				809417	8.37383e+06
				809264	8.37354e+06
				809427	8.3737e+06
				809443	8.37372e+06
				809312	8.37342e+06
				809328	8.37345e+06
				809463	8.37365e+06
				809464	8.37359e+06
				809363	8.3734e+06
				809470	8.37343e+06
				809436	8.37337e+06
				809553	8.37352e+06
				809607	8.37362e+06
				809477	8.37338e+06
				809497	8.37342e+06
				809621	8.37361e+06
				809502	8.37339e+06
				809486	8.37336e+06
				809525	8.37343e+06
				809538	8.37339e+06
				809577	8.37346e+06
				809510	8.37333e+06
				809554	8.37339e+06
				809523	8.37333e+06
				809579	8.37344e+06
				809513	8.37331e+06
				809564	8.37337e+06
				809590	8.37342e+06
				809548	8.37334e+06
				809578	8.37333e+06
				809606	8.37338e+06
				809557	8.37329e+06
				809619	8.37336e+06
				809600	8.37333e+06
				809668	8.37346e+06
				809751	8.37359e+06
				809736	8.37356e+06
				809677	8.37345e+06
				809636	8.37337e+06
				809716	8.37341e+06
				809687	8.37335e+06
				809766	8.3735e+06
				809737	8.37345e+06
				809675	8.37333e+06
				809749	8.37344e+06
				809696	8.37334e+06
				809764	8.37347e+06
				809669	8.37328e+06
				809679	8.3733e+06
				809793	8.37346e+06
				809775	8.37342e+06
				809740	8.37335e+06
				809731	8.37334e+06
				809826	8.37353e+06
				809839	8.37355e+06
				809812	8.37342e+06
				809764	8.37333e+06
				809731	8.37326e+06
				809786	8.37337e+06
				809751	8.3733e+06
				809812	8.37337e+06
				809893	8.37353e+06
				809902	8.37355e+06
				809856	8.37345e+06
				809767	8.37328e+06
				809748	8.37324e+06
				809819	8.37335e+06
				809874	8.37346e+06
				809903	8.37352e+06
				809782	8.37328e+06
				809739	8.37319e+06
				809938	8.37348e+06
				809921	8.37345e+06
				809872	8.37335e+06
				809856	8.37332e+06
				809824	8.37326e+06
				809800	8.37322e+06
				809833	8.37335e+06
				809928	8.37349e+06
				809940	8.37352e+06
				809802	8.37324e+06
				809815	8.37327e+06
				809835	8.37331e+06
				809774	8.37319e+06
				809944	8.37348e+06
				809928	8.37345e+06
				809800	8.3732e+06
				809983	8.3735e+06
				809877	8.37329e+06
				809829	8.3732e+06
				809943	8.37342e+06
				809964	8.37346e+06
				809959	8.37345e+06
				809956	8.37339e+06
				809945	8.37337e+06
				809920	8.37332e+06
				809905	8.37329e+06
				810014	8.3735e+06
				809988	8.37339e+06
				809953	8.37333e+06
				809965	8.37334e+06
				810005	8.37336e+06
				810014	8.37337e+06
				809929	8.37321e+06
				809908	8.37318e+06
				809953	8.37324e+06
				810034	8.37334e+06
				809941	8.37317e+06
				809957	8.3732e+06
				809985	8.37325e+06
				809936	8.37312e+06
				809978	8.3732e+06
				810053	8.37334e+06
				810084	8.3734e+06
				810063	8.37332e+06
				810081	8.37335e+06
				809954	8.37311e+06
				809997	8.37319e+06
				809977	8.37315e+06
				810085	8.37333e+06
				810095	8.37335e+06
				809993	8.37315e+06
				810010	8.37319e+06
				810131	8.37341e+06
				810070	8.37329e+06
				810089	8.37333e+06
				809996	8.37315e+06
				809974	8.3731e+06
				810034	8.37322e+06
				810067	8.37326e+06
				810082	8.37328e+06
				810142	8.3734e+06
				810154	8.37342e+06
				810071	8.3732e+06
				810166	8.37337e+06
				810091	8.37319e+06
				810146	8.37329e+06
				810019	8.37307e+06
				810162	8.37327e+06
				810170	8.37329e+06
				810205	8.37335e+06
				810237	8.37329e+06
				810256	8.37332e+06
				810268	8.37334e+06
				810262	8.37328e+06
				810283	8.37332e+06
				810297	8.37335e+06
				810299	8.37329e+06
				806122	8.30663e+06
				808855	8.36179e+06
				808866	8.36163e+06
				808871	8.36157e+06
				808880	8.36179e+06
				808904	8.36174e+06
				808910	8.36166e+06
				808928	8.36167e+06
				808928	8.36176e+06
				808964	8.3618e+06
				808958	8.36189e+06
				809005	8.36152e+06
				809038	8.36169e+06
				809090	8.36191e+06
				809093	8.36187e+06
				809126	8.36187e+06
				809124	8.3619e+06
				809131	8.3618e+06
				809194	8.36183e+06
				809196	8.36179e+06
				809223	8.36188e+06
				809247	8.3618e+06
				809263	8.36159e+06
				809297	8.36167e+06
				809296	8.36168e+06
				809306	8.36154e+06
				809289	8.36185e+06
				809318	8.36188e+06
				809329	8.36175e+06
				809335	8.36169e+06
				809331	8.36174e+06
				809367	8.36163e+06
				809365	8.36165e+06
				809339	8.36194e+06
				809356	8.36175e+06
				809370	8.3618e+06
				809378	8.36195e+06
				809380	8.36192e+06
				809460	8.36176e+06
				809502	8.3615e+06
				809499	8.36153e+06
				809495	8.36158e+06
				809513	8.36168e+06
				809543	8.36163e+06
				809522	8.36187e+06
				809485	8.36177e+06
				809550	8.36194e+06
				809556	8.36187e+06
				809622	8.3619e+06
				809632	8.36186e+06
				809723	8.36156e+06
				809690	8.36188e+06
				809735	8.36202e+06
				809814	8.36164e+06
				809801	8.36185e+06
				809849	8.36187e+06
				809851	8.36185e+06
				809853	8.36182e+06
				809866	8.36182e+06
				809879	8.36166e+06
				809885	8.36159e+06
				809902	8.36185e+06
				809916	8.36166e+06
				809936	8.36181e+06
				809922	8.36196e+06
				809976	8.36173e+06
				810044	8.36182e+06
				810071	8.36183e+06
				810836	8.362e+06
				811342	8.36172e+06
				811420	8.36171e+06
				812321	8.36187e+06
				813110	8.36177e+06
				813690	8.36206e+06
				813786	8.36201e+06
				814272	8.36205e+06
				814369	8.36199e+06
				814402	8.36217e+06
				814722	8.36201e+06
				809226	8.36564e+06
				809258	8.36567e+06
				809110	8.36531e+06
				809122	8.36533e+06
				809215	8.36542e+06
				809304	8.36555e+06
				809249	8.36523e+06
				809330	8.36529e+06
				809320	8.36522e+06
				809452	8.3653e+06
				809475	8.36532e+06
				809492	8.36536e+06
				809543	8.36521e+06
				809676	8.36544e+06
				809694	8.36541e+06
				809592	8.36518e+06
				809654	8.36532e+06
				809664	8.36531e+06
				809709	8.36539e+06
				809622	8.36516e+06
				809720	8.36538e+06
				809652	8.36523e+06
				809649	8.36516e+06
				809592	8.36503e+06
				809751	8.36533e+06
				809773	8.36535e+06
				809710	8.36513e+06
				809833	8.3652e+06
				809860	8.3652e+06
				809941	8.36519e+06
				809928	8.36516e+06
				809905	8.36511e+06
				809911	8.36506e+06
				810046	8.36526e+06
				809923	8.36498e+06
				810067	8.36528e+06
				810050	8.36517e+06
				810067	8.36512e+06
				810018	8.36501e+06
				810006	8.36499e+06
				809969	8.36491e+06
				809990	8.36493e+06
				810079	8.36512e+06
				809962	8.36484e+06
				810139	8.36519e+06
				810124	8.36508e+06
				810039	8.3649e+06
				810157	8.36506e+06
				810131	8.36501e+06
				810095	8.36487e+06
				810102	8.36483e+06
				810171	8.36498e+06
				810107	8.36481e+06
				810257	8.36503e+06
				810118	8.36481e+06
				810122	8.36482e+06
				810268	8.36482e+06
				810613	8.3648e+06
				810650	8.36483e+06
				810684	8.36484e+06
				810755	8.36486e+06
				810777	8.36487e+06
				810721	8.36475e+06
				810767	8.36479e+06
				810773	8.36471e+06
				810793	8.36473e+06
				810802	8.36475e+06
				810748	8.36463e+06
				810838	8.3648e+06
				810852	8.36483e+06
				810699	8.3645e+06
				810794	8.36457e+06
				810978	8.36473e+06
				810895	8.36452e+06
				811036	8.36451e+06
				811021	8.36448e+06
				810989	8.36433e+06
				811079	8.36449e+06
				811069	8.36447e+06
				811125	8.3645e+06
				811124	8.36447e+06
				811220	8.36463e+06
				811147	8.36443e+06
				811171	8.36442e+06
				811163	8.36441e+06
				811250	8.36461e+06
				811115	8.3643e+06
				811209	8.36448e+06
				811203	8.36446e+06
				811263	8.36459e+06
				811271	8.3646e+06
				811262	8.36456e+06
				811159	8.36433e+06
				811170	8.36435e+06
				811224	8.36444e+06
				811175	8.36433e+06
				811152	8.36428e+06
				811298	8.36458e+06
				811221	8.36438e+06
				811193	8.36432e+06
				811279	8.36448e+06
				811208	8.36432e+06
				811242	8.3643e+06
				811269	8.36436e+06
				811279	8.36438e+06
				811279	8.36432e+06
				811265	8.36428e+06
				811276	8.36428e+06
				811287	8.3643e+06
				811331	8.36441e+06
				811255	8.36423e+06
				811306	8.36435e+06
				811287	8.36427e+06
				811363	8.36439e+06
				811318	8.36428e+06
				811342	8.36425e+06
				811389	8.36423e+06
				811360	8.36416e+06
				812133	8.3639e+06
				812429	8.36373e+06
				812514	8.36368e+06
				812544	8.36369e+06
				814223	8.36312e+06
				814215	8.3631e+06
				814170	8.36295e+06
				814236	8.36308e+06
				814255	8.36309e+06
				814223	8.36299e+06
				814265	8.36306e+06
				814244	8.36298e+06
				814308	8.36295e+06
				775206	8.35036e+06
				773319	8.34835e+06
				771880	8.30191e+06
				771865	8.30204e+06
				771852	8.30203e+06
				771687	8.30202e+06
				771929	8.30215e+06
				771754	8.30218e+06
				771781	8.30228e+06
				771896	8.30245e+06
				771695	8.30241e+06
				771079	8.30555e+06
				771043	8.30647e+06
				771122	8.30649e+06
				771039	8.30649e+06
				770958	8.30646e+06
				771036	8.30651e+06
				771011	8.3065e+06
				771001	8.30656e+06
				771027	8.30657e+06
				770945	8.30654e+06
				771017	8.30661e+06
				770995	8.3066e+06
				770954	8.30664e+06
				771004	8.30665e+06
				771036	8.30668e+06
				770971	8.30667e+06
				771011	8.30668e+06
				770985	8.3067e+06
				770933	8.30671e+06
				770966	8.30673e+06
				770977	8.30674e+06
				771064	8.30677e+06
				771010	8.30676e+06
				770955	8.30675e+06
				770926	8.30676e+06
				770974	8.30677e+06
				771010	8.30678e+06
				770939	8.30679e+06
				771007	8.30681e+06
				770959	8.30682e+06
				771005	8.30684e+06
				808144	8.31194e+06
				808126	8.31195e+06
				803799	8.31633e+06
				806943	8.31338e+06
				806927	8.31336e+06
				806553	8.31516e+06
				806553	8.31516e+06
				809703	8.31233e+06
				809740	8.31231e+06
				809743	8.31227e+06
				809793	8.31223e+06
				805013	8.31689e+06
				809829	8.31274e+06
				809860	8.31277e+06
				809931	8.31235e+06
				810108	8.31237e+06
				810315	8.31221e+06
				810188	8.31298e+06
				812008	8.31096e+06
				811993	8.31094e+06
				810188	8.31298e+06
				812008	8.31096e+06
				811993	8.31094e+06
				810112	8.3131e+06
				809853	8.31379e+06
				809887	8.31378e+06
				809963	8.31376e+06
				809985	8.31375e+06
				810677	8.31324e+06
				811602	8.31207e+06
				811610	8.31206e+06
				811587	8.31204e+06
				796118	8.31921e+06
				796213	8.31914e+06
				796175	8.3191e+06
				796241	8.31906e+06
				796168	8.3191e+06
				796048	8.31914e+06
				796161	8.31907e+06
				796083	8.31912e+06
				795929	8.31921e+06
				795968	8.31915e+06
				796144	8.31903e+06
				796075	8.31908e+06
				796071	8.31906e+06
				796136	8.31901e+06
				795958	8.31913e+06
				796028	8.31908e+06
				796046	8.31907e+06
				796060	8.31906e+06
				795953	8.31913e+06
				796099	8.31899e+06
				796115	8.31898e+06
				795905	8.31915e+06
				796058	8.31905e+06
				795943	8.31911e+06
				796033	8.31905e+06
				795895	8.31915e+06
				796022	8.31904e+06
				796006	8.31905e+06
				796055	8.31898e+06
				795921	8.31908e+06
				796035	8.31897e+06
				795984	8.319e+06
				796075	8.31894e+06
				795922	8.31903e+06
				795962	8.319e+06
				796029	8.31894e+06
				795797	8.3191e+06
				795988	8.31896e+06
				795917	8.31892e+06
				795891	8.31886e+06
				795857	8.31883e+06
				795677	8.31892e+06
				795676	8.31891e+06
				795907	8.31876e+06
				795748	8.31886e+06
				795741	8.31883e+06
				795660	8.31888e+06
				795861	8.31871e+06
				795653	8.31881e+06
				795769	8.31864e+06
				801497	8.32589e+06
				799734	8.32345e+06
				799753	8.32329e+06
				799360	8.32287e+06
				798842	8.322e+06
				798785	8.32197e+06
				798775	8.32192e+06
				798666	8.32187e+06
				798700	8.32178e+06
				798636	8.32179e+06
				798136	8.32138e+06
				798030	8.32113e+06
				797071	8.31963e+06
				796811	8.31962e+06
				796829	8.31962e+06
				796746	8.31959e+06
				797011	8.31941e+06
				796574	8.31894e+06
				796444	8.31888e+06
				796424	8.31876e+06
				796243	8.31888e+06
				801079	8.32378e+06
				800802	8.32375e+06
				800942	8.32365e+06
				800969	8.32363e+06
				800744	8.32373e+06
				800687	8.32376e+06
				800368	8.32327e+06
				799967	8.32256e+06
				799690	8.32227e+06
				799424	8.32162e+06
				799171	8.32169e+06
				799175	8.32165e+06
				799133	8.32153e+06
				799200	8.32145e+06
				799316	8.32128e+06
				799043	8.32135e+06
				799188	8.3212e+06
				799026	8.32127e+06
				799146	8.32114e+06
				799133	8.32109e+06
				799169	8.32103e+06
				799103	8.32107e+06
				799190	8.32101e+06
				798950	8.32091e+06
				798666	8.32065e+06
				798427	8.32039e+06
				798520	8.32032e+06
				798196	8.31995e+06
				798102	8.31987e+06
				798108	8.31978e+06
				798197	8.31973e+06
				797937	8.3192e+06
				797883	8.31919e+06
				797790	8.31923e+06
				797482	8.31882e+06
				797216	8.31858e+06
				797035	8.31852e+06
				797326	8.31769e+06
				797458	8.31835e+06
				798165	8.3191e+06
				798058	8.31917e+06
				798278	8.31908e+06
				798346	8.31904e+06
				799152	8.32068e+06
				801025	8.32353e+06
				801387	8.32367e+06
				801373	8.3237e+06
				801356	8.32372e+06
				801318	8.32388e+06
				801773	8.32407e+06
				801790	8.32406e+06
				801944	8.32466e+06
				802082	8.32482e+06
				802161	8.32441e+06
				801935	8.32403e+06
				801966	8.32399e+06
				801886	8.32382e+06
				801776	8.32389e+06
				800521	8.32185e+06
				800500	8.32187e+06
				800429	8.32156e+06
				800094	8.32011e+06
				800090	8.3201e+06
				769576	8.30834e+06
				769717	8.30815e+06
				767830	8.30661e+06
				769104	8.30705e+06
				769079	8.30708e+06
				769059	8.30711e+06
				769112	8.30713e+06
				769087	8.30717e+06
				769163	8.30714e+06
				769188	8.30714e+06
				769212	8.30712e+06
				769195	8.30714e+06
				769188	8.30718e+06
				769211	8.30719e+06
				769252	8.30716e+06
				769280	8.30716e+06
				769243	8.30721e+06
				769289	8.30725e+06
				769384	8.30726e+06
				770275	8.30843e+06
				770308	8.30842e+06
				771556	8.30884e+06
				772662	8.30993e+06
				772743	8.30985e+06
				772282	8.30876e+06
				772406	8.30859e+06
				772168	8.30866e+06
				772076	8.30864e+06
				772098	8.30861e+06
				771287	8.30809e+06
				771356	8.30792e+06
				771360	8.3079e+06
				771265	8.30786e+06
				771235	8.30786e+06
				769797	8.30683e+06
				769092	8.30686e+06
				769078	8.30685e+06
				769100	8.30682e+06
				769036	8.3068e+06
				769078	8.30675e+06
				769059	8.30677e+06
				768991	8.30677e+06
				769042	8.3067e+06
				768999	8.30673e+06
				768998	8.30668e+06
				768934	8.30672e+06
				769025	8.3066e+06
				769051	8.30656e+06
				769001	8.30658e+06
				769044	8.30652e+06
				769025	8.30655e+06
				769034	8.30656e+06
				769011	8.30652e+06
				769011	8.30648e+06
				768963	8.30655e+06
				768993	8.30649e+06
				768964	8.30651e+06
				768833	8.30666e+06
				768847	8.30664e+06
				768861	8.30662e+06
				768845	8.30645e+06
				771378	8.30723e+06
				772186	8.30827e+06
				773427	8.30918e+06
				772667	8.30774e+06
				772663	8.3077e+06
				772681	8.30768e+06
				772566	8.30772e+06
				772579	8.30768e+06
				772564	8.30766e+06
				772605	8.30761e+06
				772586	8.30763e+06
				772534	8.30769e+06
				772522	8307680
				772553	8.30761e+06
				772572	8.30759e+06
				772454	8.30772e+06
				772479	8.30769e+06
				772496	8.30767e+06
				772539	8.3076e+06
				772534	8.30758e+06
				772453	8.30769e+06
				772479	8.30765e+06
				772485	8.30761e+06
				772455	8.30765e+06
				772423	8.30769e+06
				772361	8.30777e+06
				772335	8.30781e+06
				772542	8.30756e+06
				772520	8.30754e+06
				772411	8.30768e+06
				772450	8.30763e+06
				772478	8.30758e+06
				772499	8.30755e+06
				772436	8.30764e+06
				772402	8.30768e+06
				772378	8.30765e+06
				772352	8.30769e+06
				772405	8.30762e+06
				772362	8.30764e+06
				772334	8.30767e+06
				772401	8.30759e+06
				772340	8.30763e+06
				772445	8.30749e+06
				772418	8.30753e+06
				772270	8.30763e+06
				772393	8.30746e+06
				772442	8.3074e+06
				772365	8.3075e+06
				772340	8.30753e+06
				772368	8.30745e+06
				772249	8.30757e+06
				772197	8.30764e+06
				772225	8.3076e+06
				771464	8.30719e+06
				771486	8.30716e+06
				771510	8.30713e+06
				771427	8.30719e+06
				771453	8.30714e+06
				771469	8.3071e+06
				771460	8.30708e+06
				771405	8.3071e+06
				771377	8.30714e+06
				771410	8.30704e+06
				771379	8.30705e+06
				771377	8.30702e+06
				771465	8.30679e+06
				771286	8.30703e+06
				771093	8.30669e+06
				770898	8.30655e+06
				769297	8.30542e+06
				768651	8.30482e+06
				767156	8.30388e+06
				767104	8.30386e+06
				767052	8.30385e+06
				768491	8.30468e+06
				769341	8.30512e+06
				772971	8.30755e+06
				772975	8.30747e+06
				772920	8.30751e+06
				772906	8.30752e+06
				772874	8.30754e+06
				772898	8.30747e+06
				772850	8.30754e+06
				772865	8.30751e+06
				772888	8.30747e+06
				772816	8.30752e+06
				772825	8.3075e+06
				772813	8.30745e+06
				834966	8.37669e+06
				834974	8.3767e+06
				825358	8.38179e+06
				825192	8.38199e+06
				824942	8.38197e+06
				824979	8.38204e+06
				824956	8.382e+06
				824411	8.38252e+06
				823747	8.38277e+06
				823631	8.38281e+06
				823240	8.38288e+06
				823289	8.38305e+06
				823039	8.383e+06
				823038	8.3833e+06
				823006	8.38324e+06
				822968	8.38321e+06
				822879	8.38305e+06
				822949	8.38323e+06
				822961	8.38333e+06
				822937	8.38328e+06
				822910	8.38324e+06
				822936	8.38325e+06
				822915	8.38321e+06
				822900	8.38332e+06
				822879	8.38328e+06
				822828	8.38325e+06
				822814	8.38333e+06
				822752	8.38327e+06
				822758	8.38328e+06
				822779	8.38332e+06
				822768	8.38341e+06
				822680	8.38333e+06
				822580	8.38333e+06
				822535	8.38337e+06
				822549	8.38339e+06
				822500	8.38336e+06
				822428	8.38332e+06
				822378	8.38328e+06
				822310	8.38329e+06
				822335	8.38334e+06
				822287	8.3833e+06
				822302	8.38332e+06
				822324	8.38337e+06
				822310	8.38338e+06
				822265	8.38332e+06
				822231	8.38336e+06
				821973	8.38346e+06
				821740	8.38368e+06
				821671	8.38367e+06
				821637	8.38366e+06
				821618	8.38371e+06
				821631	8.38374e+06
				821556	8.38373e+06
				821537	8.38369e+06
				821511	8.38378e+06
				821489	8.38373e+06
				821443	8.3838e+06
				821427	8.38377e+06
				821397	8.3838e+06
				821392	8.3838e+06
				821384	8.38382e+06
				821370	8.38379e+06
				821308	8.38385e+06
				821246	8.38385e+06
				821228	8.38382e+06
				821163	8.38389e+06
				819861	8.38494e+06
				819879	8.38497e+06
				819787	8.38494e+06
				819707	8.38484e+06
				819506	8.38477e+06
				819556	8.38511e+06
				819541	8.38509e+06
				819477	8.38497e+06
				819518	8.385e+06
				819568	8.38519e+06
				819520	8.3851e+06
				819493	8.38514e+06
				819470	8.38509e+06
				819402	8.38496e+06
				819375	8.38499e+06
				819409	8.38505e+06
				819414	8.385e+06
				819466	8.3851e+06
				819480	8.38513e+06
				819384	8.38498e+06
				819402	8.38501e+06
				819471	8.38515e+06
				819454	8.38511e+06
				819343	8.38506e+06
				819357	8.38509e+06
				819367	8.38511e+06
				819389	8.38515e+06
				819369	8.38516e+06
				819297	8.38503e+06
				819385	8.38519e+06
				819271	8.38498e+06
				819356	8.38522e+06
				819362	8.38523e+06
				819249	8.38503e+06
				819282	8.38509e+06
				819170	8.38498e+06
				819205	8.38505e+06
				819182	8.385e+06
				819216	8.38506e+06
				819288	8.38522e+06
				819259	8.38518e+06
				819176	8.38503e+06
				819311	8.38527e+06
				819192	8.38506e+06
				819121	8.385e+06
				819091	8.38499e+06
				819085	8.38504e+06
				819181	8.38529e+06
				819077	8.3852e+06
				819006	8.38507e+06
				818922	8.38507e+06
				818887	8.38513e+06
				818840	8.38518e+06
				818956	8.38539e+06
				818955	8.3854e+06
				818783	8.38515e+06
				818765	8.38523e+06
				818778	8.38526e+06
				818789	8.38527e+06
				818811	8.38531e+06
				818757	8.38529e+06
				818822	8.3854e+06
				818693	8.38518e+06
				818718	8.38522e+06
				818725	8.38536e+06
				818660	8.38524e+06
				818679	8.38527e+06
				818697	8.38531e+06
				818799	8.38549e+06
				818654	8.38523e+06
				818611	8.38525e+06
				818737	8.38547e+06
				818722	8.38544e+06
				818773	8.38553e+06
				818660	8.38533e+06
				818599	8.38523e+06
				818681	8.38542e+06
				818741	8.38553e+06
				818720	8.38549e+06
				818616	8.3853e+06
				818546	8.38531e+06
				818676	8.38555e+06
				818573	8.38536e+06
				818523	8.38535e+06
				818615	8.38552e+06
				818541	8.38539e+06
				818492	8.38544e+06
				818499	8.38545e+06
				818557	8.38556e+06
				818539	8.38553e+06
				818605	8.38565e+06
				818599	8.38564e+06
				818518	8.38556e+06
				818510	8.38555e+06
				818430	8.3854e+06
				818449	8.38543e+06
				818509	8.38556e+06
				818427	8.38541e+06
				818414	8.38538e+06
				818431	8.3855e+06
				818421	8.38548e+06
				818494	8.38561e+06
				818472	8.38557e+06
				818356	8.3854e+06
				818365	8.38542e+06
				818486	8.38563e+06
				818508	8.38567e+06
				818467	8.3856e+06
				818414	8.38555e+06
				818498	8.3857e+06
				818491	8.38568e+06
				818343	8.38543e+06
				818446	8.38561e+06
				818514	8.38573e+06
				818446	8.38564e+06
				818412	8.38558e+06
				818382	8.38553e+06
				818479	8.3857e+06
				818328	8.38544e+06
				818408	8.3856e+06
				818433	8.38564e+06
				818374	8.38554e+06
				818346	8.38549e+06
				818465	8.3857e+06
				818378	8.3856e+06
				818396	8.38564e+06
				818318	8.3855e+06
				818414	8.38567e+06
				818337	8.38553e+06
				818298	8.38552e+06
				818277	8.38549e+06
				818391	8.38568e+06
				818407	8.38576e+06
				818384	8.38572e+06
				818277	8.38553e+06
				818170	8.38548e+06
				818176	8.38549e+06
				818353	8.38578e+06
				818143	8.38552e+06
				818126	8.38549e+06
				818080	8.3857e+06
				818071	8.38568e+06
				818051	8.38564e+06
				817989	8.38559e+06
				818007	8.38562e+06
				817970	8.38565e+06
				817938	8.38559e+06
				817885	8.38565e+06
				817909	8.3857e+06
				817845	8.3857e+06
				817832	8.38571e+06
				817792	8.38571e+06
				817775	8.38567e+06
				817761	8.38569e+06
				817187	8.38619e+06
				817198	8.38622e+06
				817061	8.38623e+06
				817074	8.38625e+06
				817150	8.38639e+06
				816956	8.38625e+06
				816872	8.38648e+06
				816622	8.38641e+06
				816660	8.38665e+06
				816530	8.38641e+06
				816536	8.38677e+06
				816360	8.38643e+06
				816216	8.38654e+06
				815508	8.38702e+06
				815450	8.38727e+06
				815345	8.38722e+06
				815366	8.38726e+06
				814470	8.38776e+06
				814451	8.38773e+06
				813448	8.38804e+06
				811499	8.38921e+06
				811396	8.38914e+06
				811408	8.38916e+06
				809903	8.39025e+06
				809867	8.39026e+06
				809857	8.39031e+06
				809754	8.39036e+06
				809737	8.39033e+06
				809634	8.39037e+06
				809633	8.39037e+06
				809569	8.39041e+06
				809548	8.39037e+06
				809599	8.39046e+06
				809567	8.39047e+06
				809455	8.39046e+06
				809173	8.39063e+06
				809163	8.39061e+06
				809125	8.39062e+06
				808872	8.39051e+06
				808844	8.39046e+06
				808820	8.39048e+06
				805007	8.395e+06
				804999	8.395e+06
				804974	8.39557e+06
				804658	8.40409e+06
				804554	8.40532e+06
				804832	8.4057e+06
				804139	8.40564e+06
				804143	8.40555e+06
				804243	8.40535e+06
				804146	8.40556e+06
				803948	8.40548e+06
				804020	8.40537e+06
				803991	8.40527e+06
				803876	8.40546e+06
				803916	8.4054e+06
				803867	8.40505e+06
				803747	8.40507e+06
				801024	8.40332e+06
				800994	8.40326e+06
				800972	8.40328e+06
				800883	8.40296e+06
				800894	8.40295e+06
				800768	8.40311e+06
				800908	8.40287e+06
				800798	8.4029e+06
				800798	8.4028e+06
				800569	8.4029e+06
				800597	8.40286e+06
				800451	8.40261e+06
				800357	8.40249e+06
				800119	8.40253e+06
				799844	8.40208e+06
				799116	8.40147e+06
				797975	8.40051e+06
				797915	8.40051e+06
				797873	8.4005e+06
				797738	8.40045e+06
				797705	8.40046e+06
				797666	8.40048e+06
				797660	8.40034e+06
				797645	8400363
				797617	8.4004e+06
				797563	8.40035e+06
				797629	8.40023e+06
				797534	8.40035e+06
				797366	8.40035e+06
				797386	8.40033e+06
				797341	8.40027e+06
				797211	8.40029e+06
				797270	8.40021e+06
				797251	8.4002e+06
				797048	8.40022e+06
				797166	8.40006e+06
				796962	8.40008e+06
				796914	8.40014e+06
				797075	8.39993e+06
				796808	8.40013e+06
				796783	8.39974e+06
				796842	8.39966e+06
				796719	8.39962e+06
				796645	8.39972e+06
				796590	8.3998e+06
				796647	8.39954e+06
				796502	8.39955e+06
				796586	8.39944e+06
				796316	8.39951e+06
				796072	8.39935e+06
				795885	8.39917e+06
				795980	8.39905e+06
				795847	8.39894e+06
				795648	8.39897e+06
				795741	8.39884e+06
				795604	8.39903e+06
				795345	8.39884e+06
				795396	8.39878e+06
				795367	8.39882e+06
				795364	8.39861e+06
				795277	8.39856e+06
				795226	8.39854e+06
				795084	8.39834e+06
				795050	8.39828e+06
				794990	8.39824e+06
				794447	8.39779e+06
				794265	8.39764e+06
				794173	8.39758e+06
				794149	8.39761e+06
				793953	8.39746e+06
				793940	8.39747e+06
				793861	8.39743e+06
				793462	8.39709e+06
				793378	8.39697e+06
				793364	8.39698e+06
				793345	8.39701e+06
				793304	8.39691e+06
				793256	8.39697e+06
				793220	8.39683e+06
				793130	8.39679e+06
				792294	8.39628e+06
				792269	8.39627e+06
				792254	8.39628e+06
				792060	8.39618e+06
				792155	8.39606e+06
				792034	8.39614e+06
				791894	8.39604e+06
				791816	8.39599e+06
				791857	8.39575e+06
				791729	8.39591e+06
				790468	8.39493e+06
				790342	8.39483e+06
				790389	8.39462e+06
				789924	8.39461e+06
				790060	8.39444e+06
				789986	8.39437e+06
				789833	8.39427e+06
				789676	8.39414e+06
				789303	8.39375e+06
				789148	8.39372e+06
				789163	8.3937e+06
				789116	8.39371e+06
				789012	8.39359e+06
				788985	8.39353e+06
				788904	8.39363e+06
				788932	8.39348e+06
				788830	8.39361e+06
				788767	8.39352e+06
				788762	8.39346e+06
				788774	8.39344e+06
				786434	8.39166e+06
				786285	8.39139e+06
				785187	8.3906e+06
				784246	8.39006e+06
				783112	8.38896e+06
				783033	8.38894e+06
				782479	8.38886e+06
				781932	8.38809e+06
				781867	8.388e+06
				781837	8.38803e+06
				781704	8.388e+06
				776427	8.38424e+06
				768314	8.37757e+06
				758134	8.36901e+06
				767299	8.37606e+06
				767341	8.37602e+06
				767431	8.37614e+06
				767483	8.37615e+06
				779121	8.38498e+06
				778923	8.38522e+06
				781799	8.38726e+06
				781841	8.38721e+06
				781841	8.38797e+06
				782192	8.38772e+06
				782154	8.38782e+06
				782169	8.38787e+06
				782291	8.3881e+06
				782490	8.38802e+06
				782511	8.388e+06
				783079	8.38813e+06
				783096	8.38811e+06
				785357	8.39013e+06
				785449	8.39017e+06
				785668	8.39023e+06
				785653	8.39025e+06
				785737	8.39015e+06
				785820	8.39028e+06
				785804	8.3903e+06
				785760	8.39058e+06
				785893	8.39041e+06
				785914	8.39039e+06
				785873	8.39046e+06
				785852	8.39049e+06
				785892	8.39052e+06
				785915	8.39049e+06
				785988	8.39061e+06
				786014	8.39058e+06
				786005	8.39064e+06
				786085	8.3907e+06
				786042	8.39075e+06
				786066	8.39073e+06
				786095	8.39077e+06
				786087	8.39086e+06
				786192	8.39086e+06
				786199	8.39086e+06
				786213	8.39087e+06
				786256	8.39082e+06
				786213	8.39098e+06
				786246	8.39094e+06
				786239	8.391e+06
				786291	8.39094e+06
				786805	8.39096e+06
				786727	8.39136e+06
				787013	8.39118e+06
				787245	8.39167e+06
				787296	8.39172e+06
				787322	8.39177e+06
				787371	8.39177e+06
				787443	8.39183e+06
				787474	8.39179e+06
				787486	8.39178e+06
				787494	8.39185e+06
				787466	8.39188e+06
				787556	8.39188e+06
				787506	8.39194e+06
				787588	8.39191e+06
				787634	8.39197e+06
				787656	8.39202e+06
				787751	8.39207e+06
				787917	8.39205e+06
				788117	8.39214e+06
				788183	8.39216e+06
				788211	8.39218e+06
				788354	8.39222e+06
				788208	8.39245e+06
				788262	8.39255e+06
				788235	8.39263e+06
				788559	8.39234e+06
				788547	8.39235e+06
				788544	8.39237e+06
				788417	8.3926e+06
				788602	8.39239e+06
				788594	8.39245e+06
				788412	8.39266e+06
				788611	8.3925e+06
				788435	8.39268e+06
				788609	8.39248e+06
				788401	8.39272e+06
				788459	8.39276e+06
				788473	8.39281e+06
				788977	8.39303e+06
				789075	8.39311e+06
				789044	8.39315e+06
				789125	8.39315e+06
				789166	8.3931e+06
				789252	8.39339e+06
				789872	8.39376e+06
				789876	8.39386e+06
				791154	8.3946e+06
				791656	8.39514e+06
				791797	8.39529e+06
				791819	8.39533e+06
				791983	8.39552e+06
				792352	8.39575e+06
				792338	8.39577e+06
				792425	8.39576e+06
				792607	8.3959e+06
				792570	8.39592e+06
				793336	8.39595e+06
				793360	8.3965e+06
				795124	8.39792e+06
				796268	8.39838e+06
				797149	8.39906e+06
				797038	8.39926e+06
				797075	8.39934e+06
				797199	8.39924e+06
				797544	8.39945e+06
				797429	8.39958e+06
				797699	8.39982e+06
				797849	8.39983e+06
				798037	8.39977e+06
				798124	8.39981e+06
				798100	8.39984e+06
				798089	8.39994e+06
				798159	8.39985e+06
				798099	8.39992e+06
				798143	8.39994e+06
				798167	8.39992e+06
				798182	8.40008e+06
				798418	8.40021e+06
				798539	8.40018e+06
				799111	8.4007e+06
				799317	8.40082e+06
				799414	8.40093e+06
				799734	8.40101e+06
				799952	8.40135e+06
				800044	8.4013e+06
				799999	8.40136e+06
				799919	8.40157e+06
				800002	8.40151e+06
				800154	8.4014e+06
				800090	8.40145e+06
				800151	8.40138e+06
				800275	8.40142e+06
				800271	8.4015e+06
				800296	8.40148e+06
				800291	8.40157e+06
				800269	8.40159e+06
				800357	8.40163e+06
				800393	8.40165e+06
				800275	8.40178e+06
				800260	8.40185e+06
				800448	8.40163e+06
				800251	8.40186e+06
				800465	8.40161e+06
				800388	8.40191e+06
				800397	8.4019e+06
				800635	8.40168e+06
				800536	8.40191e+06
				800651	8.40182e+06
				800826	8.40198e+06
				801078	8.40252e+06
				801340	8.40254e+06
				801467	8.4024e+06
				801547	8.4025e+06
				801571	8.40251e+06
				801546	8.40254e+06
				802364	8.4034e+06
				802346	8.40345e+06
				803134	8.40367e+06
				803204	8.40378e+06
				803187	8.4038e+06
				803316	8.40386e+06
				803442	8.40395e+06
				803548	8.40406e+06
				803586	8.40411e+06
				803624	8.40407e+06
				803493	8.40433e+06
				803643	8.40416e+06
				803581	8.40429e+06
				803775	8.40416e+06
				803733	8.40421e+06
				803665	8.40433e+06
				803684	8.40431e+06
				803684	8.40439e+06
				803671	8.40449e+06
				803726	8.40448e+06
				803729	8.40453e+06
				803912	8.40441e+06
				803856	8.40458e+06
				803978	8.40452e+06
				803959	8.40474e+06
				803990	8.40471e+06
				803982	8.40478e+06
				803958	8.40481e+06
				804516	8.40507e+06
				803920	8.4041e+06
				804020	8.40372e+06
				803671	8.40349e+06
				803131	8.40318e+06
				803170	8.40319e+06
				803045	8.40317e+06
				803000	8.40317e+06
				803228	8.40321e+06
				803157	8.40317e+06
				803168	8.40317e+06
				803047	8.40308e+06
				803060	8.40303e+06
				803269	8.40212e+06
				803465	8.40204e+06
				803492	8.40201e+06
				803315	8.40196e+06
				803284	8.40195e+06
				803360	8.40198e+06
				803298	8.40196e+06
				803338	8.40193e+06
				803375	8.40194e+06
				803232	8.4019e+06
				803323	8.40187e+06
				803264	8.40185e+06
				803354	8.40188e+06
				803271	8.40162e+06
				803609	8.40012e+06
				806205	8.38946e+06
				806292	8.38948e+06
				806160	8.38945e+06
				806177	8.38935e+06
				806214	8.38925e+06
				806169	8.38924e+06
				806380	8.38924e+06
				806312	8.38884e+06
				806382	8.3888e+06
				806503	8.38814e+06
				806555	8.38752e+06
				807491	8.38441e+06
				807473	8.38441e+06
				807702	8.38273e+06
				807781	8.38269e+06
				807958	8.38266e+06
				807787	8.38262e+06
				807843	8.3822e+06
				807883	8.38221e+06
				807935	8.3821e+06
				807860	8.38202e+06
				807845	8.38202e+06
				807961	8.38201e+06
				807921	8.38189e+06
				807946	8.3819e+06
				808043	8.38193e+06
				808111	8.38195e+06
				808103	8.38194e+06
				807973	8.38187e+06
				807998	8.38187e+06
				808041	8.38188e+06
				807913	8.3818e+06
				807894	8.38175e+06
				807970	8.38177e+06
				807992	8.38169e+06
				807951	8.38168e+06
				808133	8.38173e+06
				807940	8.38163e+06
				808178	8.38168e+06
				808155	8.38153e+06
				808001	8.3814e+06
				807975	8.38139e+06
				808082	8.38142e+06
				808038	8.38133e+06
				808092	8.38134e+06
				808190	8.38137e+06
				808157	8.38136e+06
				808060	8.38128e+06
				808178	8.38131e+06
				807990	8.38126e+06
				808027	8.38123e+06
				808072	8.38124e+06
				808282	8.38129e+06
				808012	8.38114e+06
				808304	8.38121e+06
				808305	8.38116e+06
				808339	8.38117e+06
				808276	8.38116e+06
				808069	8.3811e+06
				808083	8.38106e+06
				808313	8.38112e+06
				808145	8.38108e+06
				808199	8.38106e+06
				808142	8.38105e+06
				808123	8.38103e+06
				808368	8.3811e+06
				808261	8.38102e+06
				808217	8.38101e+06
				808160	8.38099e+06
				808400	8.38106e+06
				808101	8.38088e+06
				808149	8.3809e+06
				808397	8.38092e+06
				808425	8.38086e+06
				808368	8.38084e+06
				808460	8.38081e+06
				808423	8.3808e+06
				808530	8.38022e+06
				808552	8.38022e+06
				808526	8.38008e+06
				808647	8.38011e+06
				808337	8.37992e+06
				808645	8.3797e+06
				808680	8.37971e+06
				808498	8.37946e+06
				808444	8.3793e+06
				808629	8.37924e+06
				808620	8.37875e+06
				808973	8.37788e+06
				808990	8.37782e+06
				809019	8.37783e+06
				809033	8.37783e+06
				809026	8.37779e+06
				809240	8.37741e+06
				809018	8.37735e+06
				809210	8.3774e+06
				809145	8.37734e+06
				809238	8.37737e+06
				809251	8.37733e+06
				809277	8.37734e+06
				809124	8.3773e+06
				809025	8.37722e+06
				809160	8.37725e+06
				809147	8.37694e+06
				809187	8.37695e+06
				809215	8.37694e+06
				809075	8.37691e+06
				809235	8.37687e+06
				809081	8.37682e+06
				809120	8.37684e+06
				809044	8.37681e+06
				809316	8.37682e+06
				809093	8.37676e+06
				809372	8.3768e+06
				809206	8.37672e+06
				809182	8.37672e+06
				809114	8.37666e+06
				809094	8.37665e+06
				809213	8.37663e+06
				809239	8.37664e+06
				809278	8.37665e+06
				809476	8.3767e+06
				809234	8.37658e+06
				809184	8.37657e+06
				809411	8.37663e+06
				809433	8.37663e+06
				809356	8.37661e+06
				809390	8.37662e+06
				809133	8.37655e+06
				809476	8.37665e+06
				809238	8.3765e+06
				809429	8.37655e+06
				809244	8.37645e+06
				809454	8.3765e+06
				809201	8.37639e+06
				809495	8.37647e+06
				809374	8.3764e+06
				809412	8.37637e+06
				809424	8.37604e+06
				809550	8.37607e+06
				809412	8.37596e+06
				809523	8.37599e+06
				809437	8.37597e+06
				809340	8.37591e+06
				809581	8.37591e+06
				809294	8.37585e+06
				809250	8.37584e+06
				809591	8.37588e+06
				809408	8.37583e+06
				809333	8.37582e+06
				809560	8.37583e+06
				809399	8.37579e+06
				809429	8.3758e+06
				809679	8.37585e+06
				809521	8.37579e+06
				809492	8.37578e+06
				809302	8.37574e+06
				809681	8.37583e+06
				809517	8.37573e+06
				809595	8.37575e+06
				809334	8.37569e+06
				809306	8.37568e+06
				809289	8.37568e+06
				809679	8.37572e+06
				809551	8.37564e+06
				809570	8.37564e+06
				809359	8.37559e+06
				809617	8.37565e+06
				809617	8.37563e+06
				809367	8.37551e+06
				809498	8.37548e+06
				809537	8.37549e+06
[truncated: 2,140 more rows]

## Sheet: Fig 5a
Figure 5a
	locations of oil slick emission points, UTM34, WGS84			locations of gas flares, UTM34, WGS84			locations of CTD stations, UTM34, WGS84					locations of gravity cores, UTM34, WGS84
	x	y		x	y			x	y			x	y
	804241	8.37646e+06		821877	8.38261e+06		CTD897	807150	8.3706e+06		GC899	811491	8.3671e+06
	805313	8.36961e+06		822127	8.38249e+06		CTD898	811531	8.36711e+06		GC902	815343	8.37037e+06
	801661	8.36615e+06		822644	8.38297e+06		CTD901	815328	8.37039e+06		GC926	803166	8.38453e+06
				823088	8.3831e+06		CTD904	800266	8.37384e+06
				823104	8.38305e+06		CTD907	803980	8.37691e+06
				823211	8.38311e+06		CTD911	803299	8.38442e+06
				823306	8.38313e+06
				823718	8.38297e+06
				824424	8.38343e+06
				824610	8.38351e+06
				824686	8.38332e+06
				822118	8.38494e+06
				822135	8.38464e+06
				822157	8.38383e+06
				822144	8.3838e+06
				822205	8.38382e+06
				822291	8.38322e+06
				822314	8.38325e+06
				822345	8.38326e+06
				822261	8.38323e+06
				822357	8.38327e+06
				822335	8.38319e+06
				822532	8.38313e+06
				822567	8.38304e+06
				822599	8.38305e+06
				822437	8.38293e+06
				822400	8.38294e+06
				822558	8.38299e+06
				822664	8.38303e+06
				822597	8.38302e+06
				822595	8.38273e+06
				822597	8.38232e+06
				822772	8.38188e+06
				823020	8.38168e+06
				822981	8.38167e+06
				822887	8.38164e+06
				822739	8.3815e+06
				822721	8.38149e+06
				822834	8.38115e+06
				822861	8.38114e+06
				822842	8.38111e+06
				822870	8.38112e+06
				822914	8.38109e+06
				822925	8.38104e+06
				823230	8.38064e+06
				823258	8.38056e+06
				823092	8.38051e+06
				823185	8.38026e+06
				823396	8.38024e+06
				823412	8.38025e+06
				823247	8.38016e+06
				823325	8.3802e+06
				823218	8.37999e+06
				823422	8.38e+06
				823484	8.38001e+06
				823414	8.37984e+06
				823353	8.37935e+06
				823651	8.37905e+06
				824338	8.37652e+06
				812956	8.3719e+06
				813154	8.37152e+06
				813201	8.37156e+06
				813253	8.37147e+06
				813296	8.37146e+06
				813328	8.37151e+06
				813413	8.37151e+06
				813378	8.37138e+06
				813471	8.37147e+06
				813494	8.37144e+06
				813699	8.37131e+06
				813819	8.37132e+06
				813745	8.37118e+06
				813802	8.3712e+06
				813904	8.37133e+06
				813824	8.37118e+06
				813821	8.3711e+06
				813866	8.37105e+06
				814029	8.37127e+06
				813893	8.37102e+06
				813912	8.37101e+06
				813987	8.37115e+06
				814014	8.3712e+06
				813962	8.37112e+06
				813997	8.37119e+06
				813917	8.37097e+06
				814059	8.37119e+06
				814042	8.37111e+06
				813960	8.37096e+06
				813987	8.371e+06
				814087	8.37111e+06
				814142	8.37121e+06
				813996	8.37094e+06
				814073	8.37111e+06
				814085	8.37106e+06
				814056	8.37101e+06
				814092	8.37102e+06
				814023	8.37089e+06
				814043	8.37091e+06
				814106	8.37095e+06
				814119	8.37098e+06
				814107	8.37088e+06
				814136	8.3709e+06
				814108	8.37085e+06
				814137	8.37086e+06
				814258	8.37109e+06
				814135	8.37083e+06
				814148	8.3708e+06
				814313	8.37112e+06
				814222	8.37087e+06
				814312	8.37096e+06
				814343	8.37102e+06
				814391	8.37105e+06
				814437	8.37094e+06
				814310	8.37068e+06
				814374	8.37084e+06
				814439	8.37097e+06
				814352	8.37068e+06
				814545	8.371e+06
				814504	8.37096e+06
				814438	8.37069e+06
				814483	8.37078e+06
				814716	8.37071e+06
				814720	8.37052e+06
				814784	8.37064e+06
				814686	8.37045e+06
				814792	8.37056e+06
				814872	8.37061e+06
				814880	8.37062e+06
				814907	8.37064e+06
				814809	8.37042e+06
				814849	8.37044e+06
				814868	8.37043e+06
				814983	8.37065e+06
				814968	8.37062e+06
				814918	8.37048e+06
				814938	8.37048e+06
				814976	8.37049e+06
				815073	8.37061e+06
				815061	8.37058e+06
				815091	8.37064e+06
				815095	8.37061e+06
				815028	8.37044e+06
				815205	8.37066e+06
				815158	8.37047e+06
				815123	8.37043e+06
				815157	8.37048e+06
				815514	8.37044e+06
				815451	8.37026e+06
				815540	8.37035e+06
				815432	8.37014e+06
				815476	8.37022e+06
				815491	8.37025e+06
				815442	8.37017e+06
				815482	8.37019e+06
				815521	8.37027e+06
				815521	8.37023e+06
				815598	8.37037e+06
				815542	8.37022e+06
				815552	8.37024e+06
				815591	8.37031e+06
				815515	8.37017e+06
				815499	8.37014e+06
				815473	8.37009e+06
				815467	8.37009e+06
				815490	8.37013e+06
				815515	8.37018e+06
				815453	8.37006e+06
				815492	8.37008e+06
				815503	8.3701e+06
				815519	8.37013e+06
				815595	8.37028e+06
				815540	8.37015e+06
				815555	8.37018e+06
				815566	8.3702e+06
				815576	8.37022e+06
				815612	8.37029e+06
				815636	8.37033e+06
				815539	8.3701e+06
				815516	8.37006e+06
				815566	8.37013e+06
				815606	8.37021e+06
				815547	8.37009e+06
				815558	8.37009e+06
				815660	8.37029e+06
				815649	8.37027e+06
				815535	8.37004e+06
				815637	8.37023e+06
				815614	8.37018e+06
				815658	8.37027e+06
				815645	8.37018e+06
				815606	8.3701e+06
				815577	8.37004e+06
				815566	8.37002e+06
				815597	8.37006e+06
				815634	8.37013e+06
				815720	8.3703e+06
				815576	8.37001e+06
				815712	8.37026e+06
				815617	8.37005e+06
				815647	8.37011e+06
				815743	8.37031e+06
				815612	8.37004e+06
				815635	8.37006e+06
				815654	8.3701e+06
				815719	8.37023e+06
				815598	8.36999e+06
				815703	8.37016e+06
				815650	8.37005e+06
				815743	8.37024e+06
				815785	8.37028e+06
				815752	8.37021e+06
				815668	8.37002e+06
				815643	8.36997e+06
				815633	8.36995e+06
				815661	8.37001e+06
				815774	8.37023e+06
				815804	8.37027e+06
				815790	8.37025e+06
				815677	8.37e+06
				815721	8.37008e+06
				815737	8.37012e+06
				815645	8.36994e+06
				815656	8.36996e+06
				815719	8.37004e+06
				815685	8.36998e+06
				815838	8.37027e+06
				815678	8.36997e+06
				815707	8.36997e+06
				815726	8.37001e+06
				815849	8.37023e+06
				815762	8.37007e+06
				815795	8.37002e+06
				815834	8.37006e+06
				815795	8.36998e+06
				815775	8.36995e+06
				815760	8.36992e+06
				815804	8.36997e+06
				815926	8.37018e+06
				815863	8.37007e+06
				815774	8.36991e+06
				815904	8.37001e+06
				815853	8.36992e+06
				815835	8.36989e+06
				815953	8.36999e+06
				815917	8.36993e+06
				815855	8.36982e+06
				816007	8.36997e+06
				815957	8.36987e+06
				816012	8.36996e+06
				816073	8.37008e+06
				815943	8.36983e+06
				815982	8.36985e+06
				816026	8.36994e+06
				815965	8.36982e+06
				816028	8.36992e+06
				815997	8.36986e+06
				815972	8.36981e+06
				816085	8.37002e+06
				815982	8.3698e+06
				816024	8.36988e+06
				815960	8.36976e+06
				816002	8.3698e+06
				816069	8.36993e+06
				816045	8.36988e+06
				816105	8.37e+06
				816040	8.36987e+06
				816016	8.36983e+06
				816058	8.36987e+06
				816167	8.37007e+06
				816147	8.37004e+06
				816135	8.36998e+06
				816028	8.36977e+06
				816165	8.37003e+06
				816149	8.37e+06
				816180	8.37006e+06
				816047	8.36981e+06
				816115	8.36991e+06
				816174	8.37002e+06
				816181	8.37002e+06
				816112	8.36989e+06
				816120	8.36991e+06
				816135	8.36994e+06
				816154	8.36997e+06
				816060	8.36979e+06
				816121	8.36987e+06
				816202	8.37002e+06
				816185	8.36999e+06
				816155	8.36992e+06
				816074	8.36977e+06
				816106	8.36983e+06
				816222	8.37001e+06
				816207	8.36998e+06
				816156	8.36989e+06
				816187	8.36987e+06
				816243	8.36997e+06
				816262	8.37e+06
				816130	8.36977e+06
				816165	8.36983e+06
				816205	8.3699e+06
				816224	8.3699e+06
				816203	8.36986e+06
				816276	8.36999e+06
				816267	8.36997e+06
				816261	8.36996e+06
				816208	8.36986e+06
				816236	8.3699e+06
				816238	8.36986e+06
				816274	8.36992e+06
				816223	8.36983e+06
				816284	8.36991e+06
				816251	8.36986e+06
				816307	8.36992e+06
				816173	8.36969e+06
				816260	8.36981e+06
				816186	8.36968e+06
				816318	8.36991e+06
				816289	8.36987e+06
				816299	8.36988e+06
				816260	8.36978e+06
				816332	8.3699e+06
				816356	8.36995e+06
				816317	8.36988e+06
				816324	8.36987e+06
				816212	8.36967e+06
				816239	8.36971e+06
				816271	8.3697e+06
				816330	8.36981e+06
				816246	8.36965e+06
				816304	8.36976e+06
				816283	8.36972e+06
				816278	8.36967e+06
				816396	8.36989e+06
				816260	8.36964e+06
				816358	8.36982e+06
				816341	8.36972e+06
				816294	8.36964e+06
				816455	8.36987e+06
				816340	8.36966e+06
				816318	8.36962e+06
				816386	8.36974e+06
				816348	8.36964e+06
				816484	8.36988e+06
				816462	8.36984e+06
				816329	8.3696e+06
				816348	8.36959e+06
				816389	8.36966e+06
				816331	8.36956e+06
				816392	8.36962e+06
				816423	8.36968e+06
				816356	8.36955e+06
				816427	8.36961e+06
				816412	8.36958e+06
				816389	8.36953e+06
				816468	8.36966e+06
				816445	8.36962e+06
				816398	8.36953e+06
				816407	8.36955e+06
				816461	8.3696e+06
				816459	8.36957e+06
				816548	8.36973e+06
				816530	8.3697e+06
				816516	8.36967e+06
				816445	8.36954e+06
				816469	8.36955e+06
				816485	8.36958e+06
				816455	8.36952e+06
				816533	8.3696e+06
				816546	8.36962e+06
				816524	8.36958e+06
				816565	8.36965e+06
				816501	8.36953e+06
				816515	8.36955e+06
				816540	8.36956e+06
				816542	8.36959e+06
				816492	8.3695e+06
				816530	8.36953e+06
				816543	8.36955e+06
				816572	8.36961e+06
				816619	8.36962e+06
				816634	8.36965e+06
				816592	8.36956e+06
				816561	8.36952e+06
				816611	8.36958e+06
				816600	8.36956e+06
				816649	8.36959e+06
				816609	8.36951e+06
				816661	8.36948e+06
				816671	8.3695e+06
				816680	8.36951e+06
				816787	8.36968e+06
				816804	8.36971e+06
				816795	8.36964e+06
				816715	8.36949e+06
				803863	8.37672e+06
				803905	8.37673e+06
				803922	8.37676e+06
				803838	8.37661e+06
				803952	8.37674e+06
				804027	8.37689e+06
				803980	8.37673e+06
				803944	8.37666e+06
				803994	8.37672e+06
				804038	8.37666e+06
				804057	8.37669e+06
				804095	8.37663e+06
				804070	8.37658e+06
				804123	8.37657e+06
				804183	8.37661e+06
				804217	8.37668e+06
				804149	8.37655e+06
				804174	8.37657e+06
				804193	8.37661e+06
				804173	8.3765e+06
				804228	8.3766e+06
				804212	8.37653e+06
				804148	8.37644e+06
				804642	8.37607e+06
				804777	8.37617e+06
				804853	8.37616e+06
				804860	8.376e+06
				804873	8.37601e+06
				805003	8.37598e+06
				805181	8.37609e+06
				805135	8.37589e+06
				805210	8.37587e+06
				805274	8.37586e+06
				805426	8.37603e+06
				805339	8.37588e+06
				805435	8.37568e+06
				805539	8.37582e+06
				805477	8.37567e+06
				805477	8.37563e+06
				805621	8.37581e+06
				805635	8.37583e+06
				805544	8.37563e+06
				805633	8.37579e+06
				805587	8.37565e+06
				805696	8.37573e+06
				805695	8.37566e+06
				805654	8.37556e+06
				805697	8.37558e+06
				805739	8.37561e+06
				805843	8.37565e+06
				805885	8.37562e+06
				806074	8.37561e+06
				806101	8.37556e+06
				806004	8.37538e+06
				806122	8.37553e+06
				806162	8.37554e+06
				806219	8.37542e+06
				806260	8.37541e+06
				806303	8.37549e+06
				806319	8.37538e+06
				806346	8.37543e+06
				806194	8.37517e+06
				806340	8.37535e+06
				806381	8.37542e+06
				806386	8.37522e+06
				806397	8.37518e+06
				806510	8.37518e+06
				806732	8.37508e+06
				806678	8.37499e+06
				806817	8.37504e+06
				806833	8.37507e+06
				807022	8.37497e+06
				806943	8.37474e+06
				807117	8.37505e+06
				807134	8.37467e+06
				807535	8.37473e+06
				807559	8.37474e+06
				807498	8.37463e+06
				808158	8.37441e+06
				808145	8.37439e+06
				808160	8.37425e+06
				808148	8.37422e+06
				808148	8.3742e+06
				808165	8.37423e+06
				808241	8.37433e+06
				808174	8.3742e+06
				808428	8.37437e+06
				808297	8.374e+06
				808587	8.37426e+06
				808790	8.37405e+06
				809066	8.37383e+06
				809191	8.37389e+06
				809403	8.37384e+06
				809347	8.37373e+06
				809319	8.37367e+06
				809358	8.37372e+06
				809417	8.37383e+06
				809264	8.37354e+06
				809427	8.3737e+06
				809443	8.37372e+06
				809312	8.37342e+06
				809328	8.37345e+06
				809463	8.37365e+06
				809464	8.37359e+06
				809363	8.3734e+06
				809470	8.37343e+06
				809436	8.37337e+06
				809553	8.37352e+06
				809607	8.37362e+06
				809477	8.37338e+06
				809497	8.37342e+06
				809621	8.37361e+06
				809502	8.37339e+06
				809486	8.37336e+06
				809525	8.37343e+06
				809538	8.37339e+06
				809577	8.37346e+06
				809510	8.37333e+06
				809554	8.37339e+06
				809523	8.37333e+06
				809579	8.37344e+06
				809513	8.37331e+06
				809564	8.37337e+06
				809590	8.37342e+06
				809548	8.37334e+06
				809578	8.37333e+06
				809606	8.37338e+06
				809557	8.37329e+06
				809619	8.37336e+06
				809600	8.37333e+06
				809668	8.37346e+06
				809751	8.37359e+06
				809736	8.37356e+06
				809677	8.37345e+06
				809636	8.37337e+06
				809716	8.37341e+06
				809687	8.37335e+06
				809766	8.3735e+06
				809737	8.37345e+06
				809675	8.37333e+06
				809749	8.37344e+06
				809696	8.37334e+06
				809764	8.37347e+06
				809669	8.37328e+06
				809679	8.3733e+06
				809793	8.37346e+06
				809775	8.37342e+06
				809740	8.37335e+06
				809731	8.37334e+06
				809826	8.37353e+06
				809839	8.37355e+06
				809812	8.37342e+06
				809764	8.37333e+06
				809731	8.37326e+06
				809786	8.37337e+06
				809751	8.3733e+06
				809812	8.37337e+06
				809893	8.37353e+06
				809902	8.37355e+06
				809856	8.37345e+06
				809767	8.37328e+06
				809748	8.37324e+06
				809819	8.37335e+06
				809874	8.37346e+06
				809903	8.37352e+06
				809782	8.37328e+06
				809739	8.37319e+06
				809938	8.37348e+06
				809921	8.37345e+06
				809872	8.37335e+06
				809856	8.37332e+06
				809824	8.37326e+06
				809800	8.37322e+06
				809833	8.37335e+06
				809928	8.37349e+06
				809940	8.37352e+06
				809802	8.37324e+06
				809815	8.37327e+06
				809835	8.37331e+06
				809774	8.37319e+06
				809944	8.37348e+06
				809928	8.37345e+06
				809800	8.3732e+06
				809983	8.3735e+06
				809877	8.37329e+06
				809829	8.3732e+06
				809943	8.37342e+06
				809964	8.37346e+06
				809959	8.37345e+06
				809956	8.37339e+06
				809945	8.37337e+06
				809920	8.37332e+06
				809905	8.37329e+06
				810014	8.3735e+06
				809988	8.37339e+06
				809953	8.37333e+06
				809965	8.37334e+06
				810005	8.37336e+06
				810014	8.37337e+06
				809929	8.37321e+06
				809908	8.37318e+06
				809953	8.37324e+06
				810034	8.37334e+06
				809941	8.37317e+06
				809957	8.3732e+06
				809985	8.37325e+06
				809936	8.37312e+06
				809978	8.3732e+06
				810053	8.37334e+06
				810084	8.3734e+06
				810063	8.37332e+06
				810081	8.37335e+06
				809954	8.37311e+06
				809997	8.37319e+06
				809977	8.37315e+06
				810085	8.37333e+06
				810095	8.37335e+06
				809993	8.37315e+06
				810010	8.37319e+06
				810131	8.37341e+06
				810070	8.37329e+06
				810089	8.37333e+06
				809996	8.37315e+06
				809974	8.3731e+06
				810034	8.37322e+06
				810067	8.37326e+06
				810082	8.37328e+06
				810142	8.3734e+06
				810154	8.37342e+06
				810071	8.3732e+06
				810166	8.37337e+06
				810091	8.37319e+06
				810146	8.37329e+06
				810019	8.37307e+06
				810162	8.37327e+06
				810170	8.37329e+06
				810205	8.37335e+06
				810237	8.37329e+06
				810256	8.37332e+06
				810268	8.37334e+06
				810262	8.37328e+06
				810283	8.37332e+06
				810297	8.37335e+06
				810299	8.37329e+06
				806122	8.30663e+06
				808855	8.36179e+06
				808866	8.36163e+06
				808871	8.36157e+06
				808880	8.36179e+06
				808904	8.36174e+06
				808910	8.36166e+06
				808928	8.36167e+06
				808928	8.36176e+06
				808964	8.3618e+06
				808958	8.36189e+06
				809005	8.36152e+06
				809038	8.36169e+06
				809090	8.36191e+06
				809093	8.36187e+06
				809126	8.36187e+06
				809124	8.3619e+06
				809131	8.3618e+06
				809194	8.36183e+06
				809196	8.36179e+06
				809223	8.36188e+06
				809247	8.3618e+06
				809263	8.36159e+06
				809297	8.36167e+06
				809296	8.36168e+06
				809306	8.36154e+06
				809289	8.36185e+06
				809318	8.36188e+06
				809329	8.36175e+06
				809335	8.36169e+06
				809331	8.36174e+06
				809367	8.36163e+06
				809365	8.36165e+06
				809339	8.36194e+06
				809356	8.36175e+06
				809370	8.3618e+06
				809378	8.36195e+06
				809380	8.36192e+06
				809460	8.36176e+06
				809502	8.3615e+06
				809499	8.36153e+06
				809495	8.36158e+06
				809513	8.36168e+06
				809543	8.36163e+06
				809522	8.36187e+06
				809485	8.36177e+06
				809550	8.36194e+06
				809556	8.36187e+06
				809622	8.3619e+06
				809632	8.36186e+06
				809723	8.36156e+06
				809690	8.36188e+06
				809735	8.36202e+06
				809814	8.36164e+06
				809801	8.36185e+06
				809849	8.36187e+06
				809851	8.36185e+06
				809853	8.36182e+06
				809866	8.36182e+06
				809879	8.36166e+06
				809885	8.36159e+06
				809902	8.36185e+06
				809916	8.36166e+06
				809936	8.36181e+06
				809922	8.36196e+06
				809976	8.36173e+06
				810044	8.36182e+06
				810071	8.36183e+06
				810836	8.362e+06
				811342	8.36172e+06
				811420	8.36171e+06
				812321	8.36187e+06
				813110	8.36177e+06
				813690	8.36206e+06
				813786	8.36201e+06
				814272	8.36205e+06
				814369	8.36199e+06
				814402	8.36217e+06
				814722	8.36201e+06
				809226	8.36564e+06
				809258	8.36567e+06
				809110	8.36531e+06
				809122	8.36533e+06
				809215	8.36542e+06
				809304	8.36555e+06
				809249	8.36523e+06
				809330	8.36529e+06
				809320	8.36522e+06
				809452	8.3653e+06
				809475	8.36532e+06
				809492	8.36536e+06
				809543	8.36521e+06
				809676	8.36544e+06
				809694	8.36541e+06
				809592	8.36518e+06
				809654	8.36532e+06
				809664	8.36531e+06
				809709	8.36539e+06
				809622	8.36516e+06
				809720	8.36538e+06
				809652	8.36523e+06
				809649	8.36516e+06
				809592	8.36503e+06
				809751	8.36533e+06
				809773	8.36535e+06
				809710	8.36513e+06
				809833	8.3652e+06
				809860	8.3652e+06
				809941	8.36519e+06
				809928	8.36516e+06
				809905	8.36511e+06
				809911	8.36506e+06
				810046	8.36526e+06
				809923	8.36498e+06
				810067	8.36528e+06
				810050	8.36517e+06
				810067	8.36512e+06
				810018	8.36501e+06
				810006	8.36499e+06
				809969	8.36491e+06
				809990	8.36493e+06
				810079	8.36512e+06
				809962	8.36484e+06
				810139	8.36519e+06
				810124	8.36508e+06
				810039	8.3649e+06
				810157	8.36506e+06
				810131	8.36501e+06
				810095	8.36487e+06
				810102	8.36483e+06
				810171	8.36498e+06
				810107	8.36481e+06
				810257	8.36503e+06
				810118	8.36481e+06
				810122	8.36482e+06
				810268	8.36482e+06
				810613	8.3648e+06
				810650	8.36483e+06
				810684	8.36484e+06
				810755	8.36486e+06
				810777	8.36487e+06
				810721	8.36475e+06
				810767	8.36479e+06
				810773	8.36471e+06
				810793	8.36473e+06
				810802	8.36475e+06
				810748	8.36463e+06
				810838	8.3648e+06
				810852	8.36483e+06
				810699	8.3645e+06
				810794	8.36457e+06
				810978	8.36473e+06
				810895	8.36452e+06
				811036	8.36451e+06
				811021	8.36448e+06
				810989	8.36433e+06
				811079	8.36449e+06
				811069	8.36447e+06
				811125	8.3645e+06
				811124	8.36447e+06
				811220	8.36463e+06
				811147	8.36443e+06
				811171	8.36442e+06
				811163	8.36441e+06
				811250	8.36461e+06
				811115	8.3643e+06
				811209	8.36448e+06
				811203	8.36446e+06
				811263	8.36459e+06
				811271	8.3646e+06
				811262	8.36456e+06
				811159	8.36433e+06
				811170	8.36435e+06
				811224	8.36444e+06
				811175	8.36433e+06
				811152	8.36428e+06
				811298	8.36458e+06
				811221	8.36438e+06
				811193	8.36432e+06
				811279	8.36448e+06
				811208	8.36432e+06
				811242	8.3643e+06
				811269	8.36436e+06
				811279	8.36438e+06
				811279	8.36432e+06
				811265	8.36428e+06
				811276	8.36428e+06
				811287	8.3643e+06
				811331	8.36441e+06
				811255	8.36423e+06
				811306	8.36435e+06
				811287	8.36427e+06
				811363	8.36439e+06
				811318	8.36428e+06
				811342	8.36425e+06
				811389	8.36423e+06
				811360	8.36416e+06
				812133	8.3639e+06
				812429	8.36373e+06
				812514	8.36368e+06
				812544	8.36369e+06
				814223	8.36312e+06
				814215	8.3631e+06
				814170	8.36295e+06
				814236	8.36308e+06
				814255	8.36309e+06
				814223	8.36299e+06
				814265	8.36306e+06
				814244	8.36298e+06
				814308	8.36295e+06
				775206	8.35036e+06
				773319	8.34835e+06
				771880	8.30191e+06
				771865	8.30204e+06
				771852	8.30203e+06
				771687	8.30202e+06
				771929	8.30215e+06
				771754	8.30218e+06
				771781	8.30228e+06
				771896	8.30245e+06
				771695	8.30241e+06
				771079	8.30555e+06
				771043	8.30647e+06
				771122	8.30649e+06
				771039	8.30649e+06
				770958	8.30646e+06
				771036	8.30651e+06
				771011	8.3065e+06
				771001	8.30656e+06
				771027	8.30657e+06
				770945	8.30654e+06
				771017	8.30661e+06
				770995	8.3066e+06
				770954	8.30664e+06
				771004	8.30665e+06
				771036	8.30668e+06
				770971	8.30667e+06
				771011	8.30668e+06
				770985	8.3067e+06
				770933	8.30671e+06
				770966	8.30673e+06
				770977	8.30674e+06
				771064	8.30677e+06
				771010	8.30676e+06
				770955	8.30675e+06
				770926	8.30676e+06
				770974	8.30677e+06
				771010	8.30678e+06
				770939	8.30679e+06
				771007	8.30681e+06
				770959	8.30682e+06
				771005	8.30684e+06
				808144	8.31194e+06
				808126	8.31195e+06
				803799	8.31633e+06
				806943	8.31338e+06
				806927	8.31336e+06
				806553	8.31516e+06
				806553	8.31516e+06
				809703	8.31233e+06
				809740	8.31231e+06
				809743	8.31227e+06
				809793	8.31223e+06
				805013	8.31689e+06
				809829	8.31274e+06
				809860	8.31277e+06
				809931	8.31235e+06
				810108	8.31237e+06
				810315	8.31221e+06
				810188	8.31298e+06
				812008	8.31096e+06
				811993	8.31094e+06
				810188	8.31298e+06
				812008	8.31096e+06
				811993	8.31094e+06
				810112	8.3131e+06
				809853	8.31379e+06
				809887	8.31378e+06
				809963	8.31376e+06
				809985	8.31375e+06
				810677	8.31324e+06
				811602	8.31207e+06
				811610	8.31206e+06
				811587	8.31204e+06
				796118	8.31921e+06
				796213	8.31914e+06
				796175	8.3191e+06
				796241	8.31906e+06
				796168	8.3191e+06
				796048	8.31914e+06
				796161	8.31907e+06
				796083	8.31912e+06
				795929	8.31921e+06
				795968	8.31915e+06
				796144	8.31903e+06
				796075	8.31908e+06
				796071	8.31906e+06
				796136	8.31901e+06
				795958	8.31913e+06
				796028	8.31908e+06
				796046	8.31907e+06
				796060	8.31906e+06
				795953	8.31913e+06
				796099	8.31899e+06
				796115	8.31898e+06
				795905	8.31915e+06
				796058	8.31905e+06
				795943	8.31911e+06
				796033	8.31905e+06
				795895	8.31915e+06
				796022	8.31904e+06
				796006	8.31905e+06
				796055	8.31898e+06
				795921	8.31908e+06
				796035	8.31897e+06
				795984	8.319e+06
				796075	8.31894e+06
				795922	8.31903e+06
				795962	8.319e+06
				796029	8.31894e+06
				795797	8.3191e+06
				795988	8.31896e+06
				795917	8.31892e+06
				795891	8.31886e+06
				795857	8.31883e+06
				795677	8.31892e+06
				795676	8.31891e+06
				795907	8.31876e+06
				795748	8.31886e+06
				795741	8.31883e+06
				795660	8.31888e+06
				795861	8.31871e+06
				795653	8.31881e+06
				795769	8.31864e+06
				801497	8.32589e+06
				799734	8.32345e+06
				799753	8.32329e+06
				799360	8.32287e+06
				798842	8.322e+06
				798785	8.32197e+06
				798775	8.32192e+06
				798666	8.32187e+06
				798700	8.32178e+06
				798636	8.32179e+06
				798136	8.32138e+06
				798030	8.32113e+06
				797071	8.31963e+06
				796811	8.31962e+06
				796829	8.31962e+06
				796746	8.31959e+06
				797011	8.31941e+06
				796574	8.31894e+06
				796444	8.31888e+06
				796424	8.31876e+06
				796243	8.31888e+06
				801079	8.32378e+06
				800802	8.32375e+06
				800942	8.32365e+06
				800969	8.32363e+06
				800744	8.32373e+06
				800687	8.32376e+06
				800368	8.32327e+06
				799967	8.32256e+06
				799690	8.32227e+06
				799424	8.32162e+06
				799171	8.32169e+06
				799175	8.32165e+06
				799133	8.32153e+06
				799200	8.32145e+06
				799316	8.32128e+06
				799043	8.32135e+06
				799188	8.3212e+06
				799026	8.32127e+06
				799146	8.32114e+06
				799133	8.32109e+06
				799169	8.32103e+06
				799103	8.32107e+06
				799190	8.32101e+06
				798950	8.32091e+06
				798666	8.32065e+06
				798427	8.32039e+06
				798520	8.32032e+06
				798196	8.31995e+06
				798102	8.31987e+06
				798108	8.31978e+06
				798197	8.31973e+06
				797937	8.3192e+06
				797883	8.31919e+06
				797790	8.31923e+06
				797482	8.31882e+06
				797216	8.31858e+06
				797035	8.31852e+06
				797326	8.31769e+06
				797458	8.31835e+06
				798165	8.3191e+06
				798058	8.31917e+06
				798278	8.31908e+06
				798346	8.31904e+06
				799152	8.32068e+06
				801025	8.32353e+06
				801387	8.32367e+06
				801373	8.3237e+06
				801356	8.32372e+06
				801318	8.32388e+06
				801773	8.32407e+06
				801790	8.32406e+06
				801944	8.32466e+06
				802082	8.32482e+06
				802161	8.32441e+06
				801935	8.32403e+06
				801966	8.32399e+06
				801886	8.32382e+06
				801776	8.32389e+06
				800521	8.32185e+06
				800500	8.32187e+06
				800429	8.32156e+06
				800094	8.32011e+06
				800090	8.3201e+06
				769576	8.30834e+06
				769717	8.30815e+06
				767830	8.30661e+06
				769104	8.30705e+06
				769079	8.30708e+06
				769059	8.30711e+06
				769112	8.30713e+06
				769087	8.30717e+06
				769163	8.30714e+06
				769188	8.30714e+06
				769212	8.30712e+06
				769195	8.30714e+06
				769188	8.30718e+06
				769211	8.30719e+06
				769252	8.30716e+06
				769280	8.30716e+06
				769243	8.30721e+06
				769289	8.30725e+06
				769384	8.30726e+06
				770275	8.30843e+06
				770308	8.30842e+06
				771556	8.30884e+06
				772662	8.30993e+06
				772743	8.30985e+06
				772282	8.30876e+06
				772406	8.30859e+06
				772168	8.30866e+06
				772076	8.30864e+06
				772098	8.30861e+06
				771287	8.30809e+06
				771356	8.30792e+06
				771360	8.3079e+06
				771265	8.30786e+06
				771235	8.30786e+06
				769797	8.30683e+06
				769092	8.30686e+06
				769078	8.30685e+06
				769100	8.30682e+06
				769036	8.3068e+06
				769078	8.30675e+06
				769059	8.30677e+06
				768991	8.30677e+06
				769042	8.3067e+06
				768999	8.30673e+06
				768998	8.30668e+06
				768934	8.30672e+06
				769025	8.3066e+06
				769051	8.30656e+06
				769001	8.30658e+06
				769044	8.30652e+06
				769025	8.30655e+06
				769034	8.30656e+06
				769011	8.30652e+06
				769011	8.30648e+06
				768963	8.30655e+06
				768993	8.30649e+06
				768964	8.30651e+06
				768833	8.30666e+06
				768847	8.30664e+06
				768861	8.30662e+06
				768845	8.30645e+06
				771378	8.30723e+06
				772186	8.30827e+06
				773427	8.30918e+06
				772667	8.30774e+06
				772663	8.3077e+06
				772681	8.30768e+06
				772566	8.30772e+06
				772579	8.30768e+06
				772564	8.30766e+06
				772605	8.30761e+06
				772586	8.30763e+06
				772534	8.30769e+06
				772522	8307680
				772553	8.30761e+06
				772572	8.30759e+06
				772454	8.30772e+06
				772479	8.30769e+06
				772496	8.30767e+06
				772539	8.3076e+06
				772534	8.30758e+06
				772453	8.30769e+06
				772479	8.30765e+06
				772485	8.30761e+06
				772455	8.30765e+06
				772423	8.30769e+06
				772361	8.30777e+06
				772335	8.30781e+06
				772542	8.30756e+06
				772520	8.30754e+06
				772411	8.30768e+06
				772450	8.30763e+06
				772478	8.30758e+06
				772499	8.30755e+06
				772436	8.30764e+06
				772402	8.30768e+06
				772378	8.30765e+06
				772352	8.30769e+06
				772405	8.30762e+06
				772362	8.30764e+06
				772334	8.30767e+06
				772401	8.30759e+06
				772340	8.30763e+06
				772445	8.30749e+06
				772418	8.30753e+06
				772270	8.30763e+06
				772393	8.30746e+06
				772442	8.3074e+06
				772365	8.3075e+06
				772340	8.30753e+06
				772368	8.30745e+06
				772249	8.30757e+06
				772197	8.30764e+06
				772225	8.3076e+06
				771464	8.30719e+06
				771486	8.30716e+06
				771510	8.30713e+06
				771427	8.30719e+06
				771453	8.30714e+06
				771469	8.3071e+06
				771460	8.30708e+06
				771405	8.3071e+06
				771377	8.30714e+06
				771410	8.30704e+06
				771379	8.30705e+06
				771377	8.30702e+06
				771465	8.30679e+06
				771286	8.30703e+06
				771093	8.30669e+06
				770898	8.30655e+06
				769297	8.30542e+06
				768651	8.30482e+06
				767156	8.30388e+06
				767104	8.30386e+06
				767052	8.30385e+06
				768491	8.30468e+06
				769341	8.30512e+06
				772971	8.30755e+06
				772975	8.30747e+06
				772920	8.30751e+06
				772906	8.30752e+06
				772874	8.30754e+06
				772898	8.30747e+06
				772850	8.30754e+06
				772865	8.30751e+06
				772888	8.30747e+06
				772816	8.30752e+06
				772825	8.3075e+06
				772813	8.30745e+06
				834966	8.37669e+06
				834974	8.3767e+06
				825358	8.38179e+06
				825192	8.38199e+06
				824942	8.38197e+06
				824979	8.38204e+06
				824956	8.382e+06
				824411	8.38252e+06
				823747	8.38277e+06
				823631	8.38281e+06
				823240	8.38288e+06
				823289	8.38305e+06
				823039	8.383e+06
				823038	8.3833e+06
				823006	8.38324e+06
				822968	8.38321e+06
				822879	8.38305e+06
				822949	8.38323e+06
				822961	8.38333e+06
				822937	8.38328e+06
				822910	8.38324e+06
				822936	8.38325e+06
				822915	8.38321e+06
				822900	8.38332e+06
				822879	8.38328e+06
				822828	8.38325e+06
				822814	8.38333e+06
				822752	8.38327e+06
				822758	8.38328e+06
				822779	8.38332e+06
				822768	8.38341e+06
				822680	8.38333e+06
				822580	8.38333e+06
				822535	8.38337e+06
				822549	8.38339e+06
				822500	8.38336e+06
				822428	8.38332e+06
				822378	8.38328e+06
				822310	8.38329e+06
				822335	8.38334e+06
				822287	8.3833e+06
				822302	8.38332e+06
				822324	8.38337e+06
				822310	8.38338e+06
				822265	8.38332e+06
				822231	8.38336e+06
				821973	8.38346e+06
				821740	8.38368e+06
				821671	8.38367e+06
				821637	8.38366e+06
				821618	8.38371e+06
				821631	8.38374e+06
				821556	8.38373e+06
				821537	8.38369e+06
				821511	8.38378e+06
				821489	8.38373e+06
				821443	8.3838e+06
				821427	8.38377e+06
				821397	8.3838e+06
				821392	8.3838e+06
				821384	8.38382e+06
				821370	8.38379e+06
				821308	8.38385e+06
				821246	8.38385e+06
				821228	8.38382e+06
				821163	8.38389e+06
				819861	8.38494e+06
				819879	8.38497e+06
				819787	8.38494e+06
				819707	8.38484e+06
				819506	8.38477e+06
				819556	8.38511e+06
				819541	8.38509e+06
				819477	8.38497e+06
				819518	8.385e+06
				819568	8.38519e+06
				819520	8.3851e+06
				819493	8.38514e+06
				819470	8.38509e+06
				819402	8.38496e+06
				819375	8.38499e+06
				819409	8.38505e+06
				819414	8.385e+06
				819466	8.3851e+06
				819480	8.38513e+06
				819384	8.38498e+06
				819402	8.38501e+06
				819471	8.38515e+06
				819454	8.38511e+06
				819343	8.38506e+06
				819357	8.38509e+06
				819367	8.38511e+06
				819389	8.38515e+06
				819369	8.38516e+06
				819297	8.38503e+06
				819385	8.38519e+06
				819271	8.38498e+06
				819356	8.38522e+06
				819362	8.38523e+06
				819249	8.38503e+06
				819282	8.38509e+06
				819170	8.38498e+06
				819205	8.38505e+06
				819182	8.385e+06
				819216	8.38506e+06
				819288	8.38522e+06
				819259	8.38518e+06
				819176	8.38503e+06
				819311	8.38527e+06
				819192	8.38506e+06
				819121	8.385e+06
				819091	8.38499e+06
				819085	8.38504e+06
				819181	8.38529e+06
				819077	8.3852e+06
				819006	8.38507e+06
				818922	8.38507e+06
				818887	8.38513e+06
				818840	8.38518e+06
				818956	8.38539e+06
				818955	8.3854e+06
				818783	8.38515e+06
				818765	8.38523e+06
				818778	8.38526e+06
				818789	8.38527e+06
				818811	8.38531e+06
				818757	8.38529e+06
				818822	8.3854e+06
				818693	8.38518e+06
				818718	8.38522e+06
				818725	8.38536e+06
				818660	8.38524e+06
				818679	8.38527e+06
				818697	8.38531e+06
				818799	8.38549e+06
				818654	8.38523e+06
				818611	8.38525e+06
				818737	8.38547e+06
				818722	8.38544e+06
				818773	8.38553e+06
				818660	8.38533e+06
				818599	8.38523e+06
				818681	8.38542e+06
				818741	8.38553e+06
				818720	8.38549e+06
				818616	8.3853e+06
				818546	8.38531e+06
				818676	8.38555e+06
				818573	8.38536e+06
				818523	8.38535e+06
				818615	8.38552e+06
				818541	8.38539e+06
				818492	8.38544e+06
				818499	8.38545e+06
				818557	8.38556e+06
				818539	8.38553e+06
				818605	8.38565e+06
				818599	8.38564e+06
				818518	8.38556e+06
				818510	8.38555e+06
				818430	8.3854e+06
				818449	8.38543e+06
				818509	8.38556e+06
				818427	8.38541e+06
				818414	8.38538e+06
				818431	8.3855e+06
				818421	8.38548e+06
				818494	8.38561e+06
				818472	8.38557e+06
				818356	8.3854e+06
				818365	8.38542e+06
				818486	8.38563e+06
				818508	8.38567e+06
				818467	8.3856e+06
				818414	8.38555e+06
				818498	8.3857e+06
				818491	8.38568e+06
				818343	8.38543e+06
				818446	8.38561e+06
				818514	8.38573e+06
				818446	8.38564e+06
				818412	8.38558e+06
				818382	8.38553e+06
				818479	8.3857e+06
				818328	8.38544e+06
				818408	8.3856e+06
				818433	8.38564e+06
				818374	8.38554e+06
				818346	8.38549e+06
				818465	8.3857e+06
				818378	8.3856e+06
				818396	8.38564e+06
				818318	8.3855e+06
				818414	8.38567e+06
				818337	8.38553e+06
				818298	8.38552e+06
				818277	8.38549e+06
				818391	8.38568e+06
				818407	8.38576e+06
				818384	8.38572e+06
				818277	8.38553e+06
				818170	8.38548e+06
				818176	8.38549e+06
				818353	8.38578e+06
				818143	8.38552e+06
				818126	8.38549e+06
				818080	8.3857e+06
				818071	8.38568e+06
				818051	8.38564e+06
				817989	8.38559e+06
				818007	8.38562e+06
				817970	8.38565e+06
				817938	8.38559e+06
				817885	8.38565e+06
				817909	8.3857e+06
				817845	8.3857e+06
				817832	8.38571e+06
				817792	8.38571e+06
				817775	8.38567e+06
				817761	8.38569e+06
				817187	8.38619e+06
				817198	8.38622e+06
				817061	8.38623e+06
				817074	8.38625e+06
				817150	8.38639e+06
				816956	8.38625e+06
				816872	8.38648e+06
				816622	8.38641e+06
				816660	8.38665e+06
				816530	8.38641e+06
				816536	8.38677e+06
				816360	8.38643e+06
				816216	8.38654e+06
				815508	8.38702e+06
				815450	8.38727e+06
				815345	8.38722e+06
				815366	8.38726e+06
				814470	8.38776e+06
				814451	8.38773e+06
				813448	8.38804e+06
				811499	8.38921e+06
				811396	8.38914e+06
				811408	8.38916e+06
				809903	8.39025e+06
				809867	8.39026e+06
				809857	8.39031e+06
				809754	8.39036e+06
				809737	8.39033e+06
				809634	8.39037e+06
				809633	8.39037e+06
				809569	8.39041e+06
				809548	8.39037e+06
				809599	8.39046e+06
				809567	8.39047e+06
				809455	8.39046e+06
				809173	8.39063e+06
				809163	8.39061e+06
				809125	8.39062e+06
				808872	8.39051e+06
				808844	8.39046e+06
				808820	8.39048e+06
				805007	8.395e+06
				804999	8.395e+06
				804974	8.39557e+06
				804658	8.40409e+06
				804554	8.40532e+06
				804832	8.4057e+06
				804139	8.40564e+06
				804143	8.40555e+06
				804243	8.40535e+06
				804146	8.40556e+06
				803948	8.40548e+06
				804020	8.40537e+06
				803991	8.40527e+06
				803876	8.40546e+06
				803916	8.4054e+06
				803867	8.40505e+06
				803747	8.40507e+06
				801024	8.40332e+06
				800994	8.40326e+06
				800972	8.40328e+06
				800883	8.40296e+06
				800894	8.40295e+06
				800768	8.40311e+06
				800908	8.40287e+06
				800798	8.4029e+06
				800798	8.4028e+06
				800569	8.4029e+06
				800597	8.40286e+06
				800451	8.40261e+06
				800357	8.40249e+06
				800119	8.40253e+06
				799844	8.40208e+06
				799116	8.40147e+06
				797975	8.40051e+06
				797915	8.40051e+06
				797873	8.4005e+06
				797738	8.40045e+06
				797705	8.40046e+06
				797666	8.40048e+06
				797660	8.40034e+06
				797645	8400363
				797617	8.4004e+06
				797563	8.40035e+06
				797629	8.40023e+06
				797534	8.40035e+06
				797366	8.40035e+06
				797386	8.40033e+06
				797341	8.40027e+06
				797211	8.40029e+06
				797270	8.40021e+06
				797251	8.4002e+06
				797048	8.40022e+06
				797166	8.40006e+06
				796962	8.40008e+06
				796914	8.40014e+06
				797075	8.39993e+06
				796808	8.40013e+06
				796783	8.39974e+06
				796842	8.39966e+06
				796719	8.39962e+06
				796645	8.39972e+06
				796590	8.3998e+06
				796647	8.39954e+06
				796502	8.39955e+06
				796586	8.39944e+06
				796316	8.39951e+06
				796072	8.39935e+06
				795885	8.39917e+06
				795980	8.39905e+06
				795847	8.39894e+06
				795648	8.39897e+06
				795741	8.39884e+06
				795604	8.39903e+06
				795345	8.39884e+06
				795396	8.39878e+06
				795367	8.39882e+06
				795364	8.39861e+06
				795277	8.39856e+06
				795226	8.39854e+06
				795084	8.39834e+06
				795050	8.39828e+06
				794990	8.39824e+06
				794447	8.39779e+06
				794265	8.39764e+06
				794173	8.39758e+06
				794149	8.39761e+06
				793953	8.39746e+06
				793940	8.39747e+06
				793861	8.39743e+06
				793462	8.39709e+06
				793378	8.39697e+06
				793364	8.39698e+06
				793345	8.39701e+06
				793304	8.39691e+06
				793256	8.39697e+06
				793220	8.39683e+06
				793130	8.39679e+06
				792294	8.39628e+06
				792269	8.39627e+06
				792254	8.39628e+06
				792060	8.39618e+06
				792155	8.39606e+06
				792034	8.39614e+06
				791894	8.39604e+06
				791816	8.39599e+06
				791857	8.39575e+06
				791729	8.39591e+06
				790468	8.39493e+06
				790342	8.39483e+06
				790389	8.39462e+06
				789924	8.39461e+06
				790060	8.39444e+06
				789986	8.39437e+06
				789833	8.39427e+06
				789676	8.39414e+06
				789303	8.39375e+06
				789148	8.39372e+06
				789163	8.3937e+06
				789116	8.39371e+06
				789012	8.39359e+06
				788985	8.39353e+06
				788904	8.39363e+06
				788932	8.39348e+06
				788830	8.39361e+06
				788767	8.39352e+06
				788762	8.39346e+06
				788774	8.39344e+06
				786434	8.39166e+06
				786285	8.39139e+06
				785187	8.3906e+06
				784246	8.39006e+06
				783112	8.38896e+06
				783033	8.38894e+06
				782479	8.38886e+06
				781932	8.38809e+06
				781867	8.388e+06
				781837	8.38803e+06
				781704	8.388e+06
				776427	8.38424e+06
				768314	8.37757e+06
				758134	8.36901e+06
				767299	8.37606e+06
				767341	8.37602e+06
				767431	8.37614e+06
				767483	8.37615e+06
				779121	8.38498e+06
				778923	8.38522e+06
				781799	8.38726e+06
				781841	8.38721e+06
				781841	8.38797e+06
				782192	8.38772e+06
				782154	8.38782e+06
				782169	8.38787e+06
				782291	8.3881e+06
				782490	8.38802e+06
				782511	8.388e+06
				783079	8.38813e+06
				783096	8.38811e+06
				785357	8.39013e+06
				785449	8.39017e+06
				785668	8.39023e+06
				785653	8.39025e+06
				785737	8.39015e+06
				785820	8.39028e+06
				785804	8.3903e+06
				785760	8.39058e+06
				785893	8.39041e+06
				785914	8.39039e+06
				785873	8.39046e+06
				785852	8.39049e+06
				785892	8.39052e+06
				785915	8.39049e+06
				785988	8.39061e+06
				786014	8.39058e+06
				786005	8.39064e+06
				786085	8.3907e+06
				786042	8.39075e+06
				786066	8.39073e+06
				786095	8.39077e+06
				786087	8.39086e+06
				786192	8.39086e+06
				786199	8.39086e+06
				786213	8.39087e+06
				786256	8.39082e+06
				786213	8.39098e+06
				786246	8.39094e+06
				786239	8.391e+06
				786291	8.39094e+06
				786805	8.39096e+06
				786727	8.39136e+06
				787013	8.39118e+06
				787245	8.39167e+06
				787296	8.39172e+06
				787322	8.39177e+06
				787371	8.39177e+06
				787443	8.39183e+06
				787474	8.39179e+06
				787486	8.39178e+06
				787494	8.39185e+06
				787466	8.39188e+06
				787556	8.39188e+06
				787506	8.39194e+06
				787588	8.39191e+06
				787634	8.39197e+06
				787656	8.39202e+06
				787751	8.39207e+06
				787917	8.39205e+06
				788117	8.39214e+06
				788183	8.39216e+06
				788211	8.39218e+06
				788354	8.39222e+06
				788208	8.39245e+06
				788262	8.39255e+06
				788235	8.39263e+06
				788559	8.39234e+06
				788547	8.39235e+06
				788544	8.39237e+06
				788417	8.3926e+06
				788602	8.39239e+06
				788594	8.39245e+06
				788412	8.39266e+06
				788611	8.3925e+06
				788435	8.39268e+06
				788609	8.39248e+06
				788401	8.39272e+06
				788459	8.39276e+06
				788473	8.39281e+06
				788977	8.39303e+06
				789075	8.39311e+06
				789044	8.39315e+06
				789125	8.39315e+06
				789166	8.3931e+06
				789252	8.39339e+06
				789872	8.39376e+06
				789876	8.39386e+06
				791154	8.3946e+06
				791656	8.39514e+06
				791797	8.39529e+06
				791819	8.39533e+06
				791983	8.39552e+06
				792352	8.39575e+06
				792338	8.39577e+06
				792425	8.39576e+06
				792607	8.3959e+06
				792570	8.39592e+06
				793336	8.39595e+06
				793360	8.3965e+06
				795124	8.39792e+06
				796268	8.39838e+06
				797149	8.39906e+06
				797038	8.39926e+06
				797075	8.39934e+06
				797199	8.39924e+06
				797544	8.39945e+06
				797429	8.39958e+06
				797699	8.39982e+06
				797849	8.39983e+06
				798037	8.39977e+06
				798124	8.39981e+06
				798100	8.39984e+06
				798089	8.39994e+06
				798159	8.39985e+06
				798099	8.39992e+06
				798143	8.39994e+06
				798167	8.39992e+06
				798182	8.40008e+06
				798418	8.40021e+06
				798539	8.40018e+06
				799111	8.4007e+06
				799317	8.40082e+06
				799414	8.40093e+06
				799734	8.40101e+06
				799952	8.40135e+06
				800044	8.4013e+06
				799999	8.40136e+06
				799919	8.40157e+06
				800002	8.40151e+06
				800154	8.4014e+06
				800090	8.40145e+06
				800151	8.40138e+06
				800275	8.40142e+06
				800271	8.4015e+06
				800296	8.40148e+06
				800291	8.40157e+06
				800269	8.40159e+06
				800357	8.40163e+06
				800393	8.40165e+06
				800275	8.40178e+06
				800260	8.40185e+06
				800448	8.40163e+06
				800251	8.40186e+06
				800465	8.40161e+06
				800388	8.40191e+06
				800397	8.4019e+06
				800635	8.40168e+06
				800536	8.40191e+06
				800651	8.40182e+06
				800826	8.40198e+06
				801078	8.40252e+06
				801340	8.40254e+06
				801467	8.4024e+06
				801547	8.4025e+06
				801571	8.40251e+06
				801546	8.40254e+06
				802364	8.4034e+06
				802346	8.40345e+06
				803134	8.40367e+06
				803204	8.40378e+06
				803187	8.4038e+06
				803316	8.40386e+06
				803442	8.40395e+06
				803548	8.40406e+06
				803586	8.40411e+06
				803624	8.40407e+06
				803493	8.40433e+06
				803643	8.40416e+06
				803581	8.40429e+06
				803775	8.40416e+06
				803733	8.40421e+06
				803665	8.40433e+06
				803684	8.40431e+06
				803684	8.40439e+06
				803671	8.40449e+06
				803726	8.40448e+06
				803729	8.40453e+06
				803912	8.40441e+06
				803856	8.40458e+06
				803978	8.40452e+06
				803959	8.40474e+06
				803990	8.40471e+06
				803982	8.40478e+06
				803958	8.40481e+06
				804516	8.40507e+06
				803920	8.4041e+06
				804020	8.40372e+06
				803671	8.40349e+06
				803131	8.40318e+06
				803170	8.40319e+06
				803045	8.40317e+06
				803000	8.40317e+06
				803228	8.40321e+06
				803157	8.40317e+06
				803168	8.40317e+06
				803047	8.40308e+06
				803060	8.40303e+06
				803269	8.40212e+06
				803465	8.40204e+06
				803492	8.40201e+06
				803315	8.40196e+06
				803284	8.40195e+06
				803360	8.40198e+06
				803298	8.40196e+06
				803338	8.40193e+06
				803375	8.40194e+06
				803232	8.4019e+06
				803323	8.40187e+06
				803264	8.40185e+06
				803354	8.40188e+06
				803271	8.40162e+06
				803609	8.40012e+06
				806205	8.38946e+06
				806292	8.38948e+06
				806160	8.38945e+06
				806177	8.38935e+06
				806214	8.38925e+06
				806169	8.38924e+06
				806380	8.38924e+06
				806312	8.38884e+06
				806382	8.3888e+06
				806503	8.38814e+06
				806555	8.38752e+06
				807491	8.38441e+06
				807473	8.38441e+06
				807702	8.38273e+06
				807781	8.38269e+06
				807958	8.38266e+06
				807787	8.38262e+06
				807843	8.3822e+06
				807883	8.38221e+06
				807935	8.3821e+06
				807860	8.38202e+06
				807845	8.38202e+06
				807961	8.38201e+06
				807921	8.38189e+06
				807946	8.3819e+06
				808043	8.38193e+06
				808111	8.38195e+06
				808103	8.38194e+06
				807973	8.38187e+06
				807998	8.38187e+06
				808041	8.38188e+06
				807913	8.3818e+06
				807894	8.38175e+06
				807970	8.38177e+06
				807992	8.38169e+06
				807951	8.38168e+06
				808133	8.38173e+06
				807940	8.38163e+06
				808178	8.38168e+06
				808155	8.38153e+06
				808001	8.3814e+06
				807975	8.38139e+06
				808082	8.38142e+06
				808038	8.38133e+06
				808092	8.38134e+06
				808190	8.38137e+06
				808157	8.38136e+06
				808060	8.38128e+06
				808178	8.38131e+06
				807990	8.38126e+06
				808027	8.38123e+06
				808072	8.38124e+06
				808282	8.38129e+06
				808012	8.38114e+06
				808304	8.38121e+06
				808305	8.38116e+06
				808339	8.38117e+06
				808276	8.38116e+06
				808069	8.3811e+06
				808083	8.38106e+06
				808313	8.38112e+06
				808145	8.38108e+06
				808199	8.38106e+06
				808142	8.38105e+06
				808123	8.38103e+06
				808368	8.3811e+06
				808261	8.38102e+06
				808217	8.38101e+06
				808160	8.38099e+06
				808400	8.38106e+06
				808101	8.38088e+06
				808149	8.3809e+06
				808397	8.38092e+06
				808425	8.38086e+06
				808368	8.38084e+06
				808460	8.38081e+06
				808423	8.3808e+06
				808530	8.38022e+06
				808552	8.38022e+06
				808526	8.38008e+06
				808647	8.38011e+06
				808337	8.37992e+06
				808645	8.3797e+06
				808680	8.37971e+06
				808498	8.37946e+06
				808444	8.3793e+06
				808629	8.37924e+06
				808620	8.37875e+06
				808973	8.37788e+06
				808990	8.37782e+06
				809019	8.37783e+06
				809033	8.37783e+06
				809026	8.37779e+06
				809240	8.37741e+06
				809018	8.37735e+06
				809210	8.3774e+06
				809145	8.37734e+06
				809238	8.37737e+06
				809251	8.37733e+06
				809277	8.37734e+06
				809124	8.3773e+06
				809025	8.37722e+06
				809160	8.37725e+06
				809147	8.37694e+06
				809187	8.37695e+06
				809215	8.37694e+06
				809075	8.37691e+06
				809235	8.37687e+06
				809081	8.37682e+06
				809120	8.37684e+06
				809044	8.37681e+06
				809316	8.37682e+06
				809093	8.37676e+06
				809372	8.3768e+06
				809206	8.37672e+06
				809182	8.37672e+06
				809114	8.37666e+06
				809094	8.37665e+06
				809213	8.37663e+06
				809239	8.37664e+06
				809278	8.37665e+06
				809476	8.3767e+06
				809234	8.37658e+06
				809184	8.37657e+06
				809411	8.37663e+06
				809433	8.37663e+06
				809356	8.37661e+06
				809390	8.37662e+06
				809133	8.37655e+06
				809476	8.37665e+06
				809238	8.3765e+06
				809429	8.37655e+06
				809244	8.37645e+06
				809454	8.3765e+06
				809201	8.37639e+06
				809495	8.37647e+06
				809374	8.3764e+06
				809412	8.37637e+06
				809424	8.37604e+06
				809550	8.37607e+06
				809412	8.37596e+06
				809523	8.37599e+06
				809437	8.37597e+06
				809340	8.37591e+06
				809581	8.37591e+06
				809294	8.37585e+06
				809250	8.37584e+06
				809591	8.37588e+06
				809408	8.37583e+06
				809333	8.37582e+06
				809560	8.37583e+06
				809399	8.37579e+06
				809429	8.3758e+06
				809679	8.37585e+06
				809521	8.37579e+06
				809492	8.37578e+06
				809302	8.37574e+06
				809681	8.37583e+06
				809517	8.37573e+06
				809595	8.37575e+06
				809334	8.37569e+06
				809306	8.37568e+06
				809289	8.37568e+06
				809679	8.37572e+06
				809551	8.37564e+06
				809570	8.37564e+06
				809359	8.37559e+06
				809617	8.37565e+06
				809617	8.37563e+06
				809367	8.37551e+06
				809498	8.37548e+06
				809537	8.37549e+06
[truncated: 2,140 more rows]

## Sheet: Fig 6b
Figure 6b
	locations of oil slick emission points, UTM34, WGS84			locations of gas flares, UTM34, WGS84
	x	y		x	y
	804241	8.37646e+06		821877	8.38261e+06
	805313	8.36961e+06		822127	8.38249e+06
	801661	8.36615e+06		822644	8.38297e+06
				823088	8.3831e+06
				823104	8.38305e+06
				823211	8.38311e+06
				823306	8.38313e+06
				823718	8.38297e+06
				824424	8.38343e+06
				824610	8.38351e+06
				824686	8.38332e+06
				822118	8.38494e+06
				822135	8.38464e+06
				822157	8.38383e+06
				822144	8.3838e+06
				822205	8.38382e+06
				822291	8.38322e+06
				822314	8.38325e+06
				822345	8.38326e+06
				822261	8.38323e+06
				822357	8.38327e+06
				822335	8.38319e+06
				822532	8.38313e+06
				822567	8.38304e+06
				822599	8.38305e+06
				822437	8.38293e+06
				822400	8.38294e+06
				822558	8.38299e+06
				822664	8.38303e+06
				822597	8.38302e+06
				822595	8.38273e+06
				822597	8.38232e+06
				822772	8.38188e+06
				823020	8.38168e+06
				822981	8.38167e+06
				822887	8.38164e+06
				822739	8.3815e+06
				822721	8.38149e+06
				822834	8.38115e+06
				822861	8.38114e+06
				822842	8.38111e+06
				822870	8.38112e+06
				822914	8.38109e+06
				822925	8.38104e+06
				823230	8.38064e+06
				823258	8.38056e+06
				823092	8.38051e+06
				823185	8.38026e+06
				823396	8.38024e+06
				823412	8.38025e+06
				823247	8.38016e+06
				823325	8.3802e+06
				823218	8.37999e+06
				823422	8.38e+06
				823484	8.38001e+06
				823414	8.37984e+06
				823353	8.37935e+06
				823651	8.37905e+06
				824338	8.37652e+06
				812956	8.3719e+06
				813154	8.37152e+06
				813201	8.37156e+06
				813253	8.37147e+06
				813296	8.37146e+06
				813328	8.37151e+06
				813413	8.37151e+06
				813378	8.37138e+06
				813471	8.37147e+06
				813494	8.37144e+06
				813699	8.37131e+06
				813819	8.37132e+06
				813745	8.37118e+06
				813802	8.3712e+06
				813904	8.37133e+06
				813824	8.37118e+06
				813821	8.3711e+06
				813866	8.37105e+06
				814029	8.37127e+06
				813893	8.37102e+06
				813912	8.37101e+06
				813987	8.37115e+06
				814014	8.3712e+06
				813962	8.37112e+06
				813997	8.37119e+06
				813917	8.37097e+06
				814059	8.37119e+06
				814042	8.37111e+06
				813960	8.37096e+06
				813987	8.371e+06
				814087	8.37111e+06
				814142	8.37121e+06
				813996	8.37094e+06
				814073	8.37111e+06
				814085	8.37106e+06
				814056	8.37101e+06
				814092	8.37102e+06
				814023	8.37089e+06
				814043	8.37091e+06
				814106	8.37095e+06
				814119	8.37098e+06
				814107	8.37088e+06
				814136	8.3709e+06
				814108	8.37085e+06
				814137	8.37086e+06
				814258	8.37109e+06
				814135	8.37083e+06
				814148	8.3708e+06
				814313	8.37112e+06
				814222	8.37087e+06
				814312	8.37096e+06
				814343	8.37102e+06
				814391	8.37105e+06
				814437	8.37094e+06
				814310	8.37068e+06
				814374	8.37084e+06
				814439	8.37097e+06
				814352	8.37068e+06
				814545	8.371e+06
				814504	8.37096e+06
				814438	8.37069e+06
				814483	8.37078e+06
				814716	8.37071e+06
				814720	8.37052e+06
				814784	8.37064e+06
				814686	8.37045e+06
				814792	8.37056e+06
				814872	8.37061e+06
				814880	8.37062e+06
				814907	8.37064e+06
				814809	8.37042e+06
				814849	8.37044e+06
				814868	8.37043e+06
				814983	8.37065e+06
				814968	8.37062e+06
				814918	8.37048e+06
				814938	8.37048e+06
				814976	8.37049e+06
				815073	8.37061e+06
				815061	8.37058e+06
				815091	8.37064e+06
				815095	8.37061e+06
				815028	8.37044e+06
				815205	8.37066e+06
				815158	8.37047e+06
				815123	8.37043e+06
				815157	8.37048e+06
				815514	8.37044e+06
				815451	8.37026e+06
				815540	8.37035e+06
				815432	8.37014e+06
				815476	8.37022e+06
				815491	8.37025e+06
				815442	8.37017e+06
				815482	8.37019e+06
				815521	8.37027e+06
				815521	8.37023e+06
				815598	8.37037e+06
				815542	8.37022e+06
				815552	8.37024e+06
				815591	8.37031e+06
				815515	8.37017e+06
				815499	8.37014e+06
				815473	8.37009e+06
				815467	8.37009e+06
				815490	8.37013e+06
				815515	8.37018e+06
				815453	8.37006e+06
				815492	8.37008e+06
				815503	8.3701e+06
				815519	8.37013e+06
				815595	8.37028e+06
				815540	8.37015e+06
				815555	8.37018e+06
				815566	8.3702e+06
				815576	8.37022e+06
				815612	8.37029e+06
				815636	8.37033e+06
				815539	8.3701e+06
				815516	8.37006e+06
				815566	8.37013e+06
				815606	8.37021e+06
				815547	8.37009e+06
				815558	8.37009e+06
				815660	8.37029e+06
				815649	8.37027e+06
				815535	8.37004e+06
				815637	8.37023e+06
				815614	8.37018e+06
				815658	8.37027e+06
				815645	8.37018e+06
				815606	8.3701e+06
				815577	8.37004e+06
				815566	8.37002e+06
				815597	8.37006e+06
				815634	8.37013e+06
				815720	8.3703e+06
				815576	8.37001e+06
				815712	8.37026e+06
				815617	8.37005e+06
				815647	8.37011e+06
				815743	8.37031e+06
				815612	8.37004e+06
				815635	8.37006e+06
				815654	8.3701e+06
				815719	8.37023e+06
				815598	8.36999e+06
				815703	8.37016e+06
				815650	8.37005e+06
				815743	8.37024e+06
				815785	8.37028e+06
				815752	8.37021e+06
				815668	8.37002e+06
				815643	8.36997e+06
				815633	8.36995e+06
				815661	8.37001e+06
				815774	8.37023e+06
				815804	8.37027e+06
				815790	8.37025e+06
				815677	8.37e+06
				815721	8.37008e+06
				815737	8.37012e+06
				815645	8.36994e+06
				815656	8.36996e+06
				815719	8.37004e+06
				815685	8.36998e+06
				815838	8.37027e+06
				815678	8.36997e+06
				815707	8.36997e+06
				815726	8.37001e+06
				815849	8.37023e+06
				815762	8.37007e+06
				815795	8.37002e+06
				815834	8.37006e+06
				815795	8.36998e+06
				815775	8.36995e+06
				815760	8.36992e+06
				815804	8.36997e+06
				815926	8.37018e+06
				815863	8.37007e+06
				815774	8.36991e+06
				815904	8.37001e+06
				815853	8.36992e+06
				815835	8.36989e+06
				815953	8.36999e+06
				815917	8.36993e+06
				815855	8.36982e+06
				816007	8.36997e+06
				815957	8.36987e+06
				816012	8.36996e+06
				816073	8.37008e+06
				815943	8.36983e+06
				815982	8.36985e+06
				816026	8.36994e+06
				815965	8.36982e+06
				816028	8.36992e+06
				815997	8.36986e+06
				815972	8.36981e+06
				816085	8.37002e+06
				815982	8.3698e+06
				816024	8.36988e+06
				815960	8.36976e+06
				816002	8.3698e+06
				816069	8.36993e+06
				816045	8.36988e+06
				816105	8.37e+06
				816040	8.36987e+06
				816016	8.36983e+06
				816058	8.36987e+06
				816167	8.37007e+06
				816147	8.37004e+06
				816135	8.36998e+06
				816028	8.36977e+06
				816165	8.37003e+06
				816149	8.37e+06
				816180	8.37006e+06
				816047	8.36981e+06
				816115	8.36991e+06
				816174	8.37002e+06
				816181	8.37002e+06
				816112	8.36989e+06
				816120	8.36991e+06
				816135	8.36994e+06
				816154	8.36997e+06
				816060	8.36979e+06
				816121	8.36987e+06
				816202	8.37002e+06
				816185	8.36999e+06
				816155	8.36992e+06
				816074	8.36977e+06
				816106	8.36983e+06
				816222	8.37001e+06
				816207	8.36998e+06
				816156	8.36989e+06
				816187	8.36987e+06
				816243	8.36997e+06
				816262	8.37e+06
				816130	8.36977e+06
				816165	8.36983e+06
				816205	8.3699e+06
				816224	8.3699e+06
				816203	8.36986e+06
				816276	8.36999e+06
				816267	8.36997e+06
				816261	8.36996e+06
				816208	8.36986e+06
				816236	8.3699e+06
				816238	8.36986e+06
				816274	8.36992e+06
				816223	8.36983e+06
				816284	8.36991e+06
				816251	8.36986e+06
				816307	8.36992e+06
				816173	8.36969e+06
				816260	8.36981e+06
				816186	8.36968e+06
				816318	8.36991e+06
				816289	8.36987e+06
				816299	8.36988e+06
				816260	8.36978e+06
				816332	8.3699e+06
				816356	8.36995e+06
				816317	8.36988e+06
				816324	8.36987e+06
				816212	8.36967e+06
				816239	8.36971e+06
				816271	8.3697e+06
				816330	8.36981e+06
				816246	8.36965e+06
				816304	8.36976e+06
				816283	8.36972e+06
				816278	8.36967e+06
				816396	8.36989e+06
				816260	8.36964e+06
				816358	8.36982e+06
				816341	8.36972e+06
				816294	8.36964e+06
				816455	8.36987e+06
				816340	8.36966e+06
				816318	8.36962e+06
				816386	8.36974e+06
				816348	8.36964e+06
				816484	8.36988e+06
				816462	8.36984e+06
				816329	8.3696e+06
				816348	8.36959e+06
				816389	8.36966e+06
				816331	8.36956e+06
				816392	8.36962e+06
				816423	8.36968e+06
				816356	8.36955e+06
				816427	8.36961e+06
				816412	8.36958e+06
				816389	8.36953e+06
				816468	8.36966e+06
				816445	8.36962e+06
				816398	8.36953e+06
				816407	8.36955e+06
				816461	8.3696e+06
				816459	8.36957e+06
				816548	8.36973e+06
				816530	8.3697e+06
				816516	8.36967e+06
				816445	8.36954e+06
				816469	8.36955e+06
				816485	8.36958e+06
				816455	8.36952e+06
				816533	8.3696e+06
				816546	8.36962e+06
				816524	8.36958e+06
				816565	8.36965e+06
				816501	8.36953e+06
				816515	8.36955e+06
				816540	8.36956e+06
				816542	8.36959e+06
				816492	8.3695e+06
				816530	8.36953e+06
				816543	8.36955e+06
				816572	8.36961e+06
				816619	8.36962e+06
				816634	8.36965e+06
				816592	8.36956e+06
				816561	8.36952e+06
				816611	8.36958e+06
				816600	8.36956e+06
				816649	8.36959e+06
				816609	8.36951e+06
				816661	8.36948e+06
				816671	8.3695e+06
				816680	8.36951e+06
				816787	8.36968e+06
				816804	8.36971e+06
				816795	8.36964e+06
				816715	8.36949e+06
				803863	8.37672e+06
				803905	8.37673e+06
				803922	8.37676e+06
				803838	8.37661e+06
				803952	8.37674e+06
				804027	8.37689e+06
				803980	8.37673e+06
				803944	8.37666e+06
				803994	8.37672e+06
				804038	8.37666e+06
				804057	8.37669e+06
				804095	8.37663e+06
				804070	8.37658e+06
				804123	8.37657e+06
				804183	8.37661e+06
				804217	8.37668e+06
				804149	8.37655e+06
				804174	8.37657e+06
				804193	8.37661e+06
				804173	8.3765e+06
				804228	8.3766e+06
				804212	8.37653e+06
				804148	8.37644e+06
				804642	8.37607e+06
				804777	8.37617e+06
				804853	8.37616e+06
				804860	8.376e+06
				804873	8.37601e+06
				805003	8.37598e+06
				805181	8.37609e+06
				805135	8.37589e+06
				805210	8.37587e+06
				805274	8.37586e+06
				805426	8.37603e+06
				805339	8.37588e+06
				805435	8.37568e+06
				805539	8.37582e+06
				805477	8.37567e+06
				805477	8.37563e+06
				805621	8.37581e+06
				805635	8.37583e+06
				805544	8.37563e+06
				805633	8.37579e+06
				805587	8.37565e+06
				805696	8.37573e+06
				805695	8.37566e+06
				805654	8.37556e+06
				805697	8.37558e+06
				805739	8.37561e+06
				805843	8.37565e+06
				805885	8.37562e+06
				806074	8.37561e+06
				806101	8.37556e+06
				806004	8.37538e+06
				806122	8.37553e+06
				806162	8.37554e+06
				806219	8.37542e+06
				806260	8.37541e+06
				806303	8.37549e+06
				806319	8.37538e+06
				806346	8.37543e+06
				806194	8.37517e+06
				806340	8.37535e+06
				806381	8.37542e+06
				806386	8.37522e+06
				806397	8.37518e+06
				806510	8.37518e+06
				806732	8.37508e+06
				806678	8.37499e+06
				806817	8.37504e+06
				806833	8.37507e+06
				807022	8.37497e+06
				806943	8.37474e+06
				807117	8.37505e+06
				807134	8.37467e+06
				807535	8.37473e+06
				807559	8.37474e+06
				807498	8.37463e+06
				808158	8.37441e+06
				808145	8.37439e+06
				808160	8.37425e+06
				808148	8.37422e+06
				808148	8.3742e+06
				808165	8.37423e+06
				808241	8.37433e+06
				808174	8.3742e+06
				808428	8.37437e+06
				808297	8.374e+06
				808587	8.37426e+06
				808790	8.37405e+06
				809066	8.37383e+06
				809191	8.37389e+06
				809403	8.37384e+06
				809347	8.37373e+06
				809319	8.37367e+06
				809358	8.37372e+06
				809417	8.37383e+06
				809264	8.37354e+06
				809427	8.3737e+06
				809443	8.37372e+06
				809312	8.37342e+06
				809328	8.37345e+06
				809463	8.37365e+06
				809464	8.37359e+06
				809363	8.3734e+06
				809470	8.37343e+06
				809436	8.37337e+06
				809553	8.37352e+06
				809607	8.37362e+06
				809477	8.37338e+06
				809497	8.37342e+06
				809621	8.37361e+06
				809502	8.37339e+06
				809486	8.37336e+06
				809525	8.37343e+06
				809538	8.37339e+06
				809577	8.37346e+06
				809510	8.37333e+06
				809554	8.37339e+06
				809523	8.37333e+06
				809579	8.37344e+06
				809513	8.37331e+06
				809564	8.37337e+06
				809590	8.37342e+06
				809548	8.37334e+06
				809578	8.37333e+06
				809606	8.37338e+06
				809557	8.37329e+06
				809619	8.37336e+06
				809600	8.37333e+06
				809668	8.37346e+06
				809751	8.37359e+06
				809736	8.37356e+06
				809677	8.37345e+06
				809636	8.37337e+06
				809716	8.37341e+06
				809687	8.37335e+06
				809766	8.3735e+06
				809737	8.37345e+06
				809675	8.37333e+06
				809749	8.37344e+06
				809696	8.37334e+06
				809764	8.37347e+06
				809669	8.37328e+06
				809679	8.3733e+06
				809793	8.37346e+06
				809775	8.37342e+06
				809740	8.37335e+06
				809731	8.37334e+06
				809826	8.37353e+06
				809839	8.37355e+06
				809812	8.37342e+06
				809764	8.37333e+06
				809731	8.37326e+06
				809786	8.37337e+06
				809751	8.3733e+06
				809812	8.37337e+06
				809893	8.37353e+06
				809902	8.37355e+06
				809856	8.37345e+06
				809767	8.37328e+06
				809748	8.37324e+06
				809819	8.37335e+06
				809874	8.37346e+06
				809903	8.37352e+06
				809782	8.37328e+06
				809739	8.37319e+06
				809938	8.37348e+06
				809921	8.37345e+06
				809872	8.37335e+06
				809856	8.37332e+06
				809824	8.37326e+06
				809800	8.37322e+06
				809833	8.37335e+06
				809928	8.37349e+06
				809940	8.37352e+06
				809802	8.37324e+06
				809815	8.37327e+06
				809835	8.37331e+06
				809774	8.37319e+06
				809944	8.37348e+06
				809928	8.37345e+06
				809800	8.3732e+06
				809983	8.3735e+06
				809877	8.37329e+06
				809829	8.3732e+06
				809943	8.37342e+06
				809964	8.37346e+06
				809959	8.37345e+06
				809956	8.37339e+06
				809945	8.37337e+06
				809920	8.37332e+06
				809905	8.37329e+06
				810014	8.3735e+06
				809988	8.37339e+06
				809953	8.37333e+06
				809965	8.37334e+06
				810005	8.37336e+06
				810014	8.37337e+06
				809929	8.37321e+06
				809908	8.37318e+06
				809953	8.37324e+06
				810034	8.37334e+06
				809941	8.37317e+06
				809957	8.3732e+06
				809985	8.37325e+06
				809936	8.37312e+06
				809978	8.3732e+06
				810053	8.37334e+06
				810084	8.3734e+06
				810063	8.37332e+06
				810081	8.37335e+06
				809954	8.37311e+06
				809997	8.37319e+06
				809977	8.37315e+06
				810085	8.37333e+06
				810095	8.37335e+06
				809993	8.37315e+06
				810010	8.37319e+06
				810131	8.37341e+06
				810070	8.37329e+06
				810089	8.37333e+06
				809996	8.37315e+06
				809974	8.3731e+06
				810034	8.37322e+06
				810067	8.37326e+06
				810082	8.37328e+06
				810142	8.3734e+06
				810154	8.37342e+06
				810071	8.3732e+06
				810166	8.37337e+06
				810091	8.37319e+06
				810146	8.37329e+06
				810019	8.37307e+06
				810162	8.37327e+06
				810170	8.37329e+06
				810205	8.37335e+06
				810237	8.37329e+06
				810256	8.37332e+06
				810268	8.37334e+06
				810262	8.37328e+06
				810283	8.37332e+06
				810297	8.37335e+06
				810299	8.37329e+06
				806122	8.30663e+06
				808855	8.36179e+06
				808866	8.36163e+06
				808871	8.36157e+06
				808880	8.36179e+06
				808904	8.36174e+06
				808910	8.36166e+06
				808928	8.36167e+06
				808928	8.36176e+06
				808964	8.3618e+06
				808958	8.36189e+06
				809005	8.36152e+06
				809038	8.36169e+06
				809090	8.36191e+06
				809093	8.36187e+06
				809126	8.36187e+06
				809124	8.3619e+06
				809131	8.3618e+06
				809194	8.36183e+06
				809196	8.36179e+06
				809223	8.36188e+06
				809247	8.3618e+06
				809263	8.36159e+06
				809297	8.36167e+06
				809296	8.36168e+06
				809306	8.36154e+06
				809289	8.36185e+06
				809318	8.36188e+06
				809329	8.36175e+06
				809335	8.36169e+06
				809331	8.36174e+06
				809367	8.36163e+06
				809365	8.36165e+06
				809339	8.36194e+06
				809356	8.36175e+06
				809370	8.3618e+06
				809378	8.36195e+06
				809380	8.36192e+06
				809460	8.36176e+06
				809502	8.3615e+06
				809499	8.36153e+06
				809495	8.36158e+06
				809513	8.36168e+06
				809543	8.36163e+06
				809522	8.36187e+06
				809485	8.36177e+06
				809550	8.36194e+06
				809556	8.36187e+06
				809622	8.3619e+06
				809632	8.36186e+06
				809723	8.36156e+06
				809690	8.36188e+06
				809735	8.36202e+06
				809814	8.36164e+06
				809801	8.36185e+06
				809849	8.36187e+06
				809851	8.36185e+06
				809853	8.36182e+06
				809866	8.36182e+06
				809879	8.36166e+06
				809885	8.36159e+06
				809902	8.36185e+06
				809916	8.36166e+06
				809936	8.36181e+06
				809922	8.36196e+06
				809976	8.36173e+06
				810044	8.36182e+06
				810071	8.36183e+06
				810836	8.362e+06
				811342	8.36172e+06
				811420	8.36171e+06
				812321	8.36187e+06
				813110	8.36177e+06
				813690	8.36206e+06
				813786	8.36201e+06
				814272	8.36205e+06
				814369	8.36199e+06
				814402	8.36217e+06
				814722	8.36201e+06
				809226	8.36564e+06
				809258	8.36567e+06
				809110	8.36531e+06
				809122	8.36533e+06
				809215	8.36542e+06
				809304	8.36555e+06
				809249	8.36523e+06
				809330	8.36529e+06
				809320	8.36522e+06
				809452	8.3653e+06
				809475	8.36532e+06
				809492	8.36536e+06
				809543	8.36521e+06
				809676	8.36544e+06
				809694	8.36541e+06
				809592	8.36518e+06
				809654	8.36532e+06
				809664	8.36531e+06
				809709	8.36539e+06
				809622	8.36516e+06
				809720	8.36538e+06
				809652	8.36523e+06
				809649	8.36516e+06
				809592	8.36503e+06
				809751	8.36533e+06
				809773	8.36535e+06
				809710	8.36513e+06
				809833	8.3652e+06
				809860	8.3652e+06
				809941	8.36519e+06
				809928	8.36516e+06
				809905	8.36511e+06
				809911	8.36506e+06
				810046	8.36526e+06
				809923	8.36498e+06
				810067	8.36528e+06
				810050	8.36517e+06
				810067	8.36512e+06
				810018	8.36501e+06
				810006	8.36499e+06
				809969	8.36491e+06
				809990	8.36493e+06
				810079	8.36512e+06
				809962	8.36484e+06
				810139	8.36519e+06
				810124	8.36508e+06
				810039	8.3649e+06
				810157	8.36506e+06
				810131	8.36501e+06
				810095	8.36487e+06
				810102	8.36483e+06
				810171	8.36498e+06
				810107	8.36481e+06
				810257	8.36503e+06
				810118	8.36481e+06
				810122	8.36482e+06
				810268	8.36482e+06
				810613	8.3648e+06
				810650	8.36483e+06
				810684	8.36484e+06
				810755	8.36486e+06
				810777	8.36487e+06
				810721	8.36475e+06
				810767	8.36479e+06
				810773	8.36471e+06
				810793	8.36473e+06
				810802	8.36475e+06
				810748	8.36463e+06
				810838	8.3648e+06
				810852	8.36483e+06
				810699	8.3645e+06
				810794	8.36457e+06
				810978	8.36473e+06
				810895	8.36452e+06
				811036	8.36451e+06
				811021	8.36448e+06
				810989	8.36433e+06
				811079	8.36449e+06
				811069	8.36447e+06
				811125	8.3645e+06
				811124	8.36447e+06
				811220	8.36463e+06
				811147	8.36443e+06
				811171	8.36442e+06
				811163	8.36441e+06
				811250	8.36461e+06
				811115	8.3643e+06
				811209	8.36448e+06
				811203	8.36446e+06
				811263	8.36459e+06
				811271	8.3646e+06
				811262	8.36456e+06
				811159	8.36433e+06
				811170	8.36435e+06
				811224	8.36444e+06
				811175	8.36433e+06
				811152	8.36428e+06
				811298	8.36458e+06
				811221	8.36438e+06
				811193	8.36432e+06
				811279	8.36448e+06
				811208	8.36432e+06
				811242	8.3643e+06
				811269	8.36436e+06
				811279	8.36438e+06
				811279	8.36432e+06
				811265	8.36428e+06
				811276	8.36428e+06
				811287	8.3643e+06
				811331	8.36441e+06
				811255	8.36423e+06
				811306	8.36435e+06
				811287	8.36427e+06
				811363	8.36439e+06
				811318	8.36428e+06
				811342	8.36425e+06
				811389	8.36423e+06
				811360	8.36416e+06
				812133	8.3639e+06
				812429	8.36373e+06
				812514	8.36368e+06
				812544	8.36369e+06
				814223	8.36312e+06
				814215	8.3631e+06
				814170	8.36295e+06
				814236	8.36308e+06
				814255	8.36309e+06
				814223	8.36299e+06
				814265	8.36306e+06
				814244	8.36298e+06
				814308	8.36295e+06
				775206	8.35036e+06
				773319	8.34835e+06
				771880	8.30191e+06
				771865	8.30204e+06
				771852	8.30203e+06
				771687	8.30202e+06
				771929	8.30215e+06
				771754	8.30218e+06
				771781	8.30228e+06
				771896	8.30245e+06
				771695	8.30241e+06
				771079	8.30555e+06
				771043	8.30647e+06
				771122	8.30649e+06
				771039	8.30649e+06
				770958	8.30646e+06
				771036	8.30651e+06
				771011	8.3065e+06
				771001	8.30656e+06
				771027	8.30657e+06
				770945	8.30654e+06
				771017	8.30661e+06
				770995	8.3066e+06
				770954	8.30664e+06
				771004	8.30665e+06
				771036	8.30668e+06
				770971	8.30667e+06
				771011	8.30668e+06
				770985	8.3067e+06
				770933	8.30671e+06
				770966	8.30673e+06
				770977	8.30674e+06
				771064	8.30677e+06
				771010	8.30676e+06
				770955	8.30675e+06
				770926	8.30676e+06
				770974	8.30677e+06
				771010	8.30678e+06
				770939	8.30679e+06
				771007	8.30681e+06
				770959	8.30682e+06
				771005	8.30684e+06
				808144	8.31194e+06
				808126	8.31195e+06
				803799	8.31633e+06
				806943	8.31338e+06
				806927	8.31336e+06
				806553	8.31516e+06
				806553	8.31516e+06
				809703	8.31233e+06
				809740	8.31231e+06
				809743	8.31227e+06
				809793	8.31223e+06
				805013	8.31689e+06
				809829	8.31274e+06
				809860	8.31277e+06
				809931	8.31235e+06
				810108	8.31237e+06
				810315	8.31221e+06
				810188	8.31298e+06
				812008	8.31096e+06
				811993	8.31094e+06
				810188	8.31298e+06
				812008	8.31096e+06
				811993	8.31094e+06
				810112	8.3131e+06
				809853	8.31379e+06
				809887	8.31378e+06
				809963	8.31376e+06
				809985	8.31375e+06
				810677	8.31324e+06
				811602	8.31207e+06
				811610	8.31206e+06
				811587	8.31204e+06
				796118	8.31921e+06
				796213	8.31914e+06
				796175	8.3191e+06
				796241	8.31906e+06
				796168	8.3191e+06
				796048	8.31914e+06
				796161	8.31907e+06
				796083	8.31912e+06
				795929	8.31921e+06
				795968	8.31915e+06
				796144	8.31903e+06
				796075	8.31908e+06
				796071	8.31906e+06
				796136	8.31901e+06
				795958	8.31913e+06
				796028	8.31908e+06
				796046	8.31907e+06
				796060	8.31906e+06
				795953	8.31913e+06
				796099	8.31899e+06
				796115	8.31898e+06
				795905	8.31915e+06
				796058	8.31905e+06
				795943	8.31911e+06
				796033	8.31905e+06
				795895	8.31915e+06
				796022	8.31904e+06
				796006	8.31905e+06
				796055	8.31898e+06
				795921	8.31908e+06
				796035	8.31897e+06
				795984	8.319e+06
				796075	8.31894e+06
				795922	8.31903e+06
				795962	8.319e+06
				796029	8.31894e+06
				795797	8.3191e+06
				795988	8.31896e+06
				795917	8.31892e+06
				795891	8.31886e+06
				795857	8.31883e+06
				795677	8.31892e+06
				795676	8.31891e+06
				795907	8.31876e+06
				795748	8.31886e+06
				795741	8.31883e+06
				795660	8.31888e+06
				795861	8.31871e+06
				795653	8.31881e+06
				795769	8.31864e+06
				801497	8.32589e+06
				799734	8.32345e+06
				799753	8.32329e+06
				799360	8.32287e+06
				798842	8.322e+06
				798785	8.32197e+06
				798775	8.32192e+06
				798666	8.32187e+06
				798700	8.32178e+06
				798636	8.32179e+06
				798136	8.32138e+06
				798030	8.32113e+06
				797071	8.31963e+06
				796811	8.31962e+06
				796829	8.31962e+06
				796746	8.31959e+06
				797011	8.31941e+06
				796574	8.31894e+06
				796444	8.31888e+06
				796424	8.31876e+06
				796243	8.31888e+06
				801079	8.32378e+06
				800802	8.32375e+06
				800942	8.32365e+06
				800969	8.32363e+06
				800744	8.32373e+06
				800687	8.32376e+06
				800368	8.32327e+06
				799967	8.32256e+06
				799690	8.32227e+06
				799424	8.32162e+06
				799171	8.32169e+06
				799175	8.32165e+06
				799133	8.32153e+06
				799200	8.32145e+06
				799316	8.32128e+06
				799043	8.32135e+06
				799188	8.3212e+06
				799026	8.32127e+06
				799146	8.32114e+06
				799133	8.32109e+06
				799169	8.32103e+06
				799103	8.32107e+06
				799190	8.32101e+06
				798950	8.32091e+06
				798666	8.32065e+06
				798427	8.32039e+06
				798520	8.32032e+06
				798196	8.31995e+06
				798102	8.31987e+06
				798108	8.31978e+06
				798197	8.31973e+06
				797937	8.3192e+06
				797883	8.31919e+06
				797790	8.31923e+06
				797482	8.31882e+06
				797216	8.31858e+06
				797035	8.31852e+06
				797326	8.31769e+06
				797458	8.31835e+06
				798165	8.3191e+06
				798058	8.31917e+06
				798278	8.31908e+06
				798346	8.31904e+06
				799152	8.32068e+06
				801025	8.32353e+06
				801387	8.32367e+06
				801373	8.3237e+06
				801356	8.32372e+06
				801318	8.32388e+06
				801773	8.32407e+06
				801790	8.32406e+06
				801944	8.32466e+06
				802082	8.32482e+06
				802161	8.32441e+06
				801935	8.32403e+06
				801966	8.32399e+06
				801886	8.32382e+06
				801776	8.32389e+06
				800521	8.32185e+06
				800500	8.32187e+06
				800429	8.32156e+06
				800094	8.32011e+06
				800090	8.3201e+06
				769576	8.30834e+06
				769717	8.30815e+06
				767830	8.30661e+06
				769104	8.30705e+06
				769079	8.30708e+06
				769059	8.30711e+06
				769112	8.30713e+06
				769087	8.30717e+06
				769163	8.30714e+06
				769188	8.30714e+06
				769212	8.30712e+06
				769195	8.30714e+06
				769188	8.30718e+06
				769211	8.30719e+06
				769252	8.30716e+06
				769280	8.30716e+06
				769243	8.30721e+06
				769289	8.30725e+06
				769384	8.30726e+06
				770275	8.30843e+06
				770308	8.30842e+06
				771556	8.30884e+06
				772662	8.30993e+06
				772743	8.30985e+06
				772282	8.30876e+06
				772406	8.30859e+06
				772168	8.30866e+06
				772076	8.30864e+06
				772098	8.30861e+06
				771287	8.30809e+06
				771356	8.30792e+06
				771360	8.3079e+06
				771265	8.30786e+06
				771235	8.30786e+06
				769797	8.30683e+06
				769092	8.30686e+06
				769078	8.30685e+06
				769100	8.30682e+06
				769036	8.3068e+06
				769078	8.30675e+06
				769059	8.30677e+06
				768991	8.30677e+06
				769042	8.3067e+06
				768999	8.30673e+06
				768998	8.30668e+06
				768934	8.30672e+06
				769025	8.3066e+06
				769051	8.30656e+06
				769001	8.30658e+06
				769044	8.30652e+06
				769025	8.30655e+06
				769034	8.30656e+06
				769011	8.30652e+06
				769011	8.30648e+06
				768963	8.30655e+06
				768993	8.30649e+06
				768964	8.30651e+06
				768833	8.30666e+06
				768847	8.30664e+06
				768861	8.30662e+06
				768845	8.30645e+06
				771378	8.30723e+06
				772186	8.30827e+06
				773427	8.30918e+06
				772667	8.30774e+06
				772663	8.3077e+06
				772681	8.30768e+06
				772566	8.30772e+06
				772579	8.30768e+06
				772564	8.30766e+06
				772605	8.30761e+06
				772586	8.30763e+06
				772534	8.30769e+06
				772522	8307680
				772553	8.30761e+06
				772572	8.30759e+06
				772454	8.30772e+06
				772479	8.30769e+06
				772496	8.30767e+06
				772539	8.3076e+06
				772534	8.30758e+06
				772453	8.30769e+06
				772479	8.30765e+06
				772485	8.30761e+06
				772455	8.30765e+06
				772423	8.30769e+06
				772361	8.30777e+06
				772335	8.30781e+06
				772542	8.30756e+06
				772520	8.30754e+06
				772411	8.30768e+06
				772450	8.30763e+06
				772478	8.30758e+06
				772499	8.30755e+06
				772436	8.30764e+06
				772402	8.30768e+06
				772378	8.30765e+06
				772352	8.30769e+06
				772405	8.30762e+06
				772362	8.30764e+06
				772334	8.30767e+06
				772401	8.30759e+06
				772340	8.30763e+06
				772445	8.30749e+06
				772418	8.30753e+06
				772270	8.30763e+06
				772393	8.30746e+06
				772442	8.3074e+06
				772365	8.3075e+06
				772340	8.30753e+06
				772368	8.30745e+06
				772249	8.30757e+06
				772197	8.30764e+06
				772225	8.3076e+06
				771464	8.30719e+06
				771486	8.30716e+06
				771510	8.30713e+06
				771427	8.30719e+06
				771453	8.30714e+06
				771469	8.3071e+06
				771460	8.30708e+06
				771405	8.3071e+06
				771377	8.30714e+06
				771410	8.30704e+06
				771379	8.30705e+06
				771377	8.30702e+06
				771465	8.30679e+06
				771286	8.30703e+06
				771093	8.30669e+06
				770898	8.30655e+06
				769297	8.30542e+06
				768651	8.30482e+06
				767156	8.30388e+06
				767104	8.30386e+06
				767052	8.30385e+06
				768491	8.30468e+06
				769341	8.30512e+06
				772971	8.30755e+06
				772975	8.30747e+06
				772920	8.30751e+06
				772906	8.30752e+06
				772874	8.30754e+06
				772898	8.30747e+06
				772850	8.30754e+06
				772865	8.30751e+06
				772888	8.30747e+06
				772816	8.30752e+06
				772825	8.3075e+06
				772813	8.30745e+06
				834966	8.37669e+06
				834974	8.3767e+06
				825358	8.38179e+06
				825192	8.38199e+06
				824942	8.38197e+06
				824979	8.38204e+06
				824956	8.382e+06
				824411	8.38252e+06
				823747	8.38277e+06
				823631	8.38281e+06
				823240	8.38288e+06
				823289	8.38305e+06
				823039	8.383e+06
				823038	8.3833e+06
				823006	8.38324e+06
				822968	8.38321e+06
				822879	8.38305e+06
				822949	8.38323e+06
				822961	8.38333e+06
				822937	8.38328e+06
				822910	8.38324e+06
				822936	8.38325e+06
				822915	8.38321e+06
				822900	8.38332e+06
				822879	8.38328e+06
				822828	8.38325e+06
				822814	8.38333e+06
				822752	8.38327e+06
				822758	8.38328e+06
				822779	8.38332e+06
				822768	8.38341e+06
				822680	8.38333e+06
				822580	8.38333e+06
				822535	8.38337e+06
				822549	8.38339e+06
				822500	8.38336e+06
				822428	8.38332e+06
				822378	8.38328e+06
				822310	8.38329e+06
				822335	8.38334e+06
				822287	8.3833e+06
				822302	8.38332e+06
				822324	8.38337e+06
				822310	8.38338e+06
				822265	8.38332e+06
				822231	8.38336e+06
				821973	8.38346e+06
				821740	8.38368e+06
				821671	8.38367e+06
				821637	8.38366e+06
				821618	8.38371e+06
				821631	8.38374e+06
				821556	8.38373e+06
				821537	8.38369e+06
				821511	8.38378e+06
				821489	8.38373e+06
				821443	8.3838e+06
				821427	8.38377e+06
				821397	8.3838e+06
				821392	8.3838e+06
				821384	8.38382e+06
				821370	8.38379e+06
				821308	8.38385e+06
				821246	8.38385e+06
				821228	8.38382e+06
				821163	8.38389e+06
				819861	8.38494e+06
				819879	8.38497e+06
				819787	8.38494e+06
				819707	8.38484e+06
				819506	8.38477e+06
				819556	8.38511e+06
				819541	8.38509e+06
				819477	8.38497e+06
				819518	8.385e+06
				819568	8.38519e+06
				819520	8.3851e+06
				819493	8.38514e+06
				819470	8.38509e+06
				819402	8.38496e+06
				819375	8.38499e+06
				819409	8.38505e+06
				819414	8.385e+06
				819466	8.3851e+06
				819480	8.38513e+06
				819384	8.38498e+06
				819402	8.38501e+06
				819471	8.38515e+06
				819454	8.38511e+06
				819343	8.38506e+06
				819357	8.38509e+06
				819367	8.38511e+06
				819389	8.38515e+06
				819369	8.38516e+06
				819297	8.38503e+06
				819385	8.38519e+06
				819271	8.38498e+06
				819356	8.38522e+06
				819362	8.38523e+06
				819249	8.38503e+06
				819282	8.38509e+06
				819170	8.38498e+06
				819205	8.38505e+06
				819182	8.385e+06
				819216	8.38506e+06
				819288	8.38522e+06
				819259	8.38518e+06
				819176	8.38503e+06
				819311	8.38527e+06
				819192	8.38506e+06
				819121	8.385e+06
				819091	8.38499e+06
				819085	8.38504e+06
				819181	8.38529e+06
				819077	8.3852e+06
				819006	8.38507e+06
				818922	8.38507e+06
				818887	8.38513e+06
				818840	8.38518e+06
				818956	8.38539e+06
				818955	8.3854e+06
				818783	8.38515e+06
				818765	8.38523e+06
				818778	8.38526e+06
				818789	8.38527e+06
				818811	8.38531e+06
				818757	8.38529e+06
				818822	8.3854e+06
				818693	8.38518e+06
				818718	8.38522e+06
				818725	8.38536e+06
				818660	8.38524e+06
				818679	8.38527e+06
				818697	8.38531e+06
				818799	8.38549e+06
				818654	8.38523e+06
				818611	8.38525e+06
				818737	8.38547e+06
				818722	8.38544e+06
				818773	8.38553e+06
				818660	8.38533e+06
				818599	8.38523e+06
				818681	8.38542e+06
				818741	8.38553e+06
				818720	8.38549e+06
				818616	8.3853e+06
				818546	8.38531e+06
				818676	8.38555e+06
				818573	8.38536e+06
				818523	8.38535e+06
				818615	8.38552e+06
				818541	8.38539e+06
				818492	8.38544e+06
				818499	8.38545e+06
				818557	8.38556e+06
				818539	8.38553e+06
				818605	8.38565e+06
				818599	8.38564e+06
				818518	8.38556e+06
				818510	8.38555e+06
				818430	8.3854e+06
				818449	8.38543e+06
				818509	8.38556e+06
				818427	8.38541e+06
				818414	8.38538e+06
				818431	8.3855e+06
				818421	8.38548e+06
				818494	8.38561e+06
				818472	8.38557e+06
				818356	8.3854e+06
				818365	8.38542e+06
				818486	8.38563e+06
				818508	8.38567e+06
				818467	8.3856e+06
				818414	8.38555e+06
				818498	8.3857e+06
				818491	8.38568e+06
				818343	8.38543e+06
				818446	8.38561e+06
				818514	8.38573e+06
				818446	8.38564e+06
				818412	8.38558e+06
				818382	8.38553e+06
				818479	8.3857e+06
				818328	8.38544e+06
				818408	8.3856e+06
				818433	8.38564e+06
				818374	8.38554e+06
				818346	8.38549e+06
				818465	8.3857e+06
				818378	8.3856e+06
				818396	8.38564e+06
				818318	8.3855e+06
				818414	8.38567e+06
				818337	8.38553e+06
				818298	8.38552e+06
				818277	8.38549e+06
				818391	8.38568e+06
				818407	8.38576e+06
				818384	8.38572e+06
				818277	8.38553e+06
				818170	8.38548e+06
				818176	8.38549e+06
				818353	8.38578e+06
				818143	8.38552e+06
				818126	8.38549e+06
				818080	8.3857e+06
				818071	8.38568e+06
				818051	8.38564e+06
				817989	8.38559e+06
				818007	8.38562e+06
				817970	8.38565e+06
				817938	8.38559e+06
				817885	8.38565e+06
				817909	8.3857e+06
				817845	8.3857e+06
				817832	8.38571e+06
				817792	8.38571e+06
				817775	8.38567e+06
				817761	8.38569e+06
				817187	8.38619e+06
				817198	8.38622e+06
				817061	8.38623e+06
				817074	8.38625e+06
				817150	8.38639e+06
				816956	8.38625e+06
				816872	8.38648e+06
				816622	8.38641e+06
				816660	8.38665e+06
				816530	8.38641e+06
				816536	8.38677e+06
				816360	8.38643e+06
				816216	8.38654e+06
				815508	8.38702e+06
				815450	8.38727e+06
				815345	8.38722e+06
				815366	8.38726e+06
				814470	8.38776e+06
				814451	8.38773e+06
				813448	8.38804e+06
				811499	8.38921e+06
				811396	8.38914e+06
				811408	8.38916e+06
				809903	8.39025e+06
				809867	8.39026e+06
				809857	8.39031e+06
				809754	8.39036e+06
				809737	8.39033e+06
				809634	8.39037e+06
				809633	8.39037e+06
				809569	8.39041e+06
				809548	8.39037e+06
				809599	8.39046e+06
				809567	8.39047e+06
				809455	8.39046e+06
				809173	8.39063e+06
				809163	8.39061e+06
				809125	8.39062e+06
				808872	8.39051e+06
				808844	8.39046e+06
				808820	8.39048e+06
				805007	8.395e+06
				804999	8.395e+06
				804974	8.39557e+06
				804658	8.40409e+06
				804554	8.40532e+06
				804832	8.4057e+06
				804139	8.40564e+06
				804143	8.40555e+06
				804243	8.40535e+06
				804146	8.40556e+06
				803948	8.40548e+06
				804020	8.40537e+06
				803991	8.40527e+06
				803876	8.40546e+06
				803916	8.4054e+06
				803867	8.40505e+06
				803747	8.40507e+06
				801024	8.40332e+06
				800994	8.40326e+06
				800972	8.40328e+06
				800883	8.40296e+06
				800894	8.40295e+06
				800768	8.40311e+06
				800908	8.40287e+06
				800798	8.4029e+06
				800798	8.4028e+06
				800569	8.4029e+06
				800597	8.40286e+06
				800451	8.40261e+06
				800357	8.40249e+06
				800119	8.40253e+06
				799844	8.40208e+06
				799116	8.40147e+06
				797975	8.40051e+06
				797915	8.40051e+06
				797873	8.4005e+06
				797738	8.40045e+06
				797705	8.40046e+06
				797666	8.40048e+06
				797660	8.40034e+06
				797645	8400363
				797617	8.4004e+06
				797563	8.40035e+06
				797629	8.40023e+06
				797534	8.40035e+06
				797366	8.40035e+06
				797386	8.40033e+06
				797341	8.40027e+06
				797211	8.40029e+06
				797270	8.40021e+06
				797251	8.4002e+06
				797048	8.40022e+06
				797166	8.40006e+06
				796962	8.40008e+06
				796914	8.40014e+06
				797075	8.39993e+06
				796808	8.40013e+06
				796783	8.39974e+06
				796842	8.39966e+06
				796719	8.39962e+06
				796645	8.39972e+06
				796590	8.3998e+06
				796647	8.39954e+06
				796502	8.39955e+06
				796586	8.39944e+06
				796316	8.39951e+06
				796072	8.39935e+06
				795885	8.39917e+06
				795980	8.39905e+06
				795847	8.39894e+06
				795648	8.39897e+06
				795741	8.39884e+06
				795604	8.39903e+06
				795345	8.39884e+06
				795396	8.39878e+06
				795367	8.39882e+06
				795364	8.39861e+06
				795277	8.39856e+06
				795226	8.39854e+06
				795084	8.39834e+06
				795050	8.39828e+06
				794990	8.39824e+06
				794447	8.39779e+06
				794265	8.39764e+06
				794173	8.39758e+06
				794149	8.39761e+06
				793953	8.39746e+06
				793940	8.39747e+06
				793861	8.39743e+06
				793462	8.39709e+06
				793378	8.39697e+06
				793364	8.39698e+06
				793345	8.39701e+06
				793304	8.39691e+06
				793256	8.39697e+06
				793220	8.39683e+06
				793130	8.39679e+06
				792294	8.39628e+06
				792269	8.39627e+06
				792254	8.39628e+06
				792060	8.39618e+06
				792155	8.39606e+06
				792034	8.39614e+06
				791894	8.39604e+06
				791816	8.39599e+06
				791857	8.39575e+06
				791729	8.39591e+06
				790468	8.39493e+06
				790342	8.39483e+06
				790389	8.39462e+06
				789924	8.39461e+06
				790060	8.39444e+06
				789986	8.39437e+06
				789833	8.39427e+06
				789676	8.39414e+06
				789303	8.39375e+06
				789148	8.39372e+06
				789163	8.3937e+06
				789116	8.39371e+06
				789012	8.39359e+06
				788985	8.39353e+06
				788904	8.39363e+06
				788932	8.39348e+06
				788830	8.39361e+06
				788767	8.39352e+06
				788762	8.39346e+06
				788774	8.39344e+06
				786434	8.39166e+06
				786285	8.39139e+06
				785187	8.3906e+06
				784246	8.39006e+06
				783112	8.38896e+06
				783033	8.38894e+06
				782479	8.38886e+06
				781932	8.38809e+06
				781867	8.388e+06
				781837	8.38803e+06
				781704	8.388e+06
				776427	8.38424e+06
				768314	8.37757e+06
				758134	8.36901e+06
				767299	8.37606e+06
				767341	8.37602e+06
				767431	8.37614e+06
				767483	8.37615e+06
				779121	8.38498e+06
				778923	8.38522e+06
				781799	8.38726e+06
				781841	8.38721e+06
				781841	8.38797e+06
				782192	8.38772e+06
				782154	8.38782e+06
				782169	8.38787e+06
				782291	8.3881e+06
				782490	8.38802e+06
				782511	8.388e+06
				783079	8.38813e+06
				783096	8.38811e+06
				785357	8.39013e+06
				785449	8.39017e+06
				785668	8.39023e+06
				785653	8.39025e+06
				785737	8.39015e+06
				785820	8.39028e+06
				785804	8.3903e+06
				785760	8.39058e+06
				785893	8.39041e+06
				785914	8.39039e+06
				785873	8.39046e+06
				785852	8.39049e+06
				785892	8.39052e+06
				785915	8.39049e+06
				785988	8.39061e+06
				786014	8.39058e+06
				786005	8.39064e+06
				786085	8.3907e+06
				786042	8.39075e+06
				786066	8.39073e+06
				786095	8.39077e+06
				786087	8.39086e+06
				786192	8.39086e+06
				786199	8.39086e+06
				786213	8.39087e+06
				786256	8.39082e+06
				786213	8.39098e+06
				786246	8.39094e+06
				786239	8.391e+06
				786291	8.39094e+06
				786805	8.39096e+06
				786727	8.39136e+06
				787013	8.39118e+06
				787245	8.39167e+06
				787296	8.39172e+06
				787322	8.39177e+06
				787371	8.39177e+06
				787443	8.39183e+06
				787474	8.39179e+06
				787486	8.39178e+06
				787494	8.39185e+06
				787466	8.39188e+06
				787556	8.39188e+06
				787506	8.39194e+06
				787588	8.39191e+06
				787634	8.39197e+06
				787656	8.39202e+06
				787751	8.39207e+06
				787917	8.39205e+06
				788117	8.39214e+06
				788183	8.39216e+06
				788211	8.39218e+06
				788354	8.39222e+06
				788208	8.39245e+06
				788262	8.39255e+06
				788235	8.39263e+06
				788559	8.39234e+06
				788547	8.39235e+06
				788544	8.39237e+06
				788417	8.3926e+06
				788602	8.39239e+06
				788594	8.39245e+06
				788412	8.39266e+06
				788611	8.3925e+06
				788435	8.39268e+06
				788609	8.39248e+06
				788401	8.39272e+06
				788459	8.39276e+06
				788473	8.39281e+06
				788977	8.39303e+06
				789075	8.39311e+06
				789044	8.39315e+06
				789125	8.39315e+06
				789166	8.3931e+06
				789252	8.39339e+06
				789872	8.39376e+06
				789876	8.39386e+06
				791154	8.3946e+06
				791656	8.39514e+06
				791797	8.39529e+06
				791819	8.39533e+06
				791983	8.39552e+06
				792352	8.39575e+06
				792338	8.39577e+06
				792425	8.39576e+06
				792607	8.3959e+06
				792570	8.39592e+06
				793336	8.39595e+06
				793360	8.3965e+06
				795124	8.39792e+06
				796268	8.39838e+06
				797149	8.39906e+06
				797038	8.39926e+06
				797075	8.39934e+06
				797199	8.39924e+06
				797544	8.39945e+06
				797429	8.39958e+06
				797699	8.39982e+06
				797849	8.39983e+06
				798037	8.39977e+06
				798124	8.39981e+06
				798100	8.39984e+06
				798089	8.39994e+06
				798159	8.39985e+06
				798099	8.39992e+06
				798143	8.39994e+06
				798167	8.39992e+06
				798182	8.40008e+06
				798418	8.40021e+06
				798539	8.40018e+06
				799111	8.4007e+06
				799317	8.40082e+06
				799414	8.40093e+06
				799734	8.40101e+06
				799952	8.40135e+06
				800044	8.4013e+06
				799999	8.40136e+06
				799919	8.40157e+06
				800002	8.40151e+06
				800154	8.4014e+06
				800090	8.40145e+06
				800151	8.40138e+06
				800275	8.40142e+06
				800271	8.4015e+06
				800296	8.40148e+06
				800291	8.40157e+06
				800269	8.40159e+06
				800357	8.40163e+06
				800393	8.40165e+06
				800275	8.40178e+06
				800260	8.40185e+06
				800448	8.40163e+06
				800251	8.40186e+06
				800465	8.40161e+06
				800388	8.40191e+06
				800397	8.4019e+06
				800635	8.40168e+06
				800536	8.40191e+06
				800651	8.40182e+06
				800826	8.40198e+06
				801078	8.40252e+06
				801340	8.40254e+06
				801467	8.4024e+06
				801547	8.4025e+06
				801571	8.40251e+06
				801546	8.40254e+06
				802364	8.4034e+06
				802346	8.40345e+06
				803134	8.40367e+06
				803204	8.40378e+06
				803187	8.4038e+06
				803316	8.40386e+06
				803442	8.40395e+06
				803548	8.40406e+06
				803586	8.40411e+06
				803624	8.40407e+06
				803493	8.40433e+06
				803643	8.40416e+06
				803581	8.40429e+06
				803775	8.40416e+06
				803733	8.40421e+06
				803665	8.40433e+06
				803684	8.40431e+06
				803684	8.40439e+06
				803671	8.40449e+06
				803726	8.40448e+06
				803729	8.40453e+06
				803912	8.40441e+06
				803856	8.40458e+06
				803978	8.40452e+06
				803959	8.40474e+06
				803990	8.40471e+06
				803982	8.40478e+06
				803958	8.40481e+06
				804516	8.40507e+06
				803920	8.4041e+06
				804020	8.40372e+06
				803671	8.40349e+06
				803131	8.40318e+06
				803170	8.40319e+06
				803045	8.40317e+06
				803000	8.40317e+06
				803228	8.40321e+06
				803157	8.40317e+06
				803168	8.40317e+06
				803047	8.40308e+06
				803060	8.40303e+06
				803269	8.40212e+06
				803465	8.40204e+06
				803492	8.40201e+06
				803315	8.40196e+06
				803284	8.40195e+06
				803360	8.40198e+06
				803298	8.40196e+06
				803338	8.40193e+06
				803375	8.40194e+06
				803232	8.4019e+06
				803323	8.40187e+06
				803264	8.40185e+06
				803354	8.40188e+06
				803271	8.40162e+06
				803609	8.40012e+06
				806205	8.38946e+06
				806292	8.38948e+06
				806160	8.38945e+06
				806177	8.38935e+06
				806214	8.38925e+06
				806169	8.38924e+06
				806380	8.38924e+06
				806312	8.38884e+06
				806382	8.3888e+06
				806503	8.38814e+06
				806555	8.38752e+06
				807491	8.38441e+06
				807473	8.38441e+06
				807702	8.38273e+06
				807781	8.38269e+06
				807958	8.38266e+06
				807787	8.38262e+06
				807843	8.3822e+06
				807883	8.38221e+06
				807935	8.3821e+06
				807860	8.38202e+06
				807845	8.38202e+06
				807961	8.38201e+06
				807921	8.38189e+06
				807946	8.3819e+06
				808043	8.38193e+06
				808111	8.38195e+06
				808103	8.38194e+06
				807973	8.38187e+06
				807998	8.38187e+06
				808041	8.38188e+06
				807913	8.3818e+06
				807894	8.38175e+06
				807970	8.38177e+06
				807992	8.38169e+06
				807951	8.38168e+06
				808133	8.38173e+06
				807940	8.38163e+06
				808178	8.38168e+06
				808155	8.38153e+06
				808001	8.3814e+06
				807975	8.38139e+06
				808082	8.38142e+06
				808038	8.38133e+06
				808092	8.38134e+06
				808190	8.38137e+06
				808157	8.38136e+06
				808060	8.38128e+06
				808178	8.38131e+06
				807990	8.38126e+06
				808027	8.38123e+06
				808072	8.38124e+06
				808282	8.38129e+06
				808012	8.38114e+06
				808304	8.38121e+06
				808305	8.38116e+06
				808339	8.38117e+06
				808276	8.38116e+06
				808069	8.3811e+06
				808083	8.38106e+06
				808313	8.38112e+06
				808145	8.38108e+06
				808199	8.38106e+06
				808142	8.38105e+06
				808123	8.38103e+06
				808368	8.3811e+06
				808261	8.38102e+06
				808217	8.38101e+06
				808160	8.38099e+06
				808400	8.38106e+06
				808101	8.38088e+06
				808149	8.3809e+06
				808397	8.38092e+06
				808425	8.38086e+06
				808368	8.38084e+06
				808460	8.38081e+06
				808423	8.3808e+06
				808530	8.38022e+06
				808552	8.38022e+06
				808526	8.38008e+06
				808647	8.38011e+06
				808337	8.37992e+06
				808645	8.3797e+06
				808680	8.37971e+06
				808498	8.37946e+06
				808444	8.3793e+06
				808629	8.37924e+06
				808620	8.37875e+06
				808973	8.37788e+06
				808990	8.37782e+06
				809019	8.37783e+06
				809033	8.37783e+06
				809026	8.37779e+06
				809240	8.37741e+06
				809018	8.37735e+06
				809210	8.3774e+06
				809145	8.37734e+06
				809238	8.37737e+06
				809251	8.37733e+06
				809277	8.37734e+06
				809124	8.3773e+06
				809025	8.37722e+06
				809160	8.37725e+06
				809147	8.37694e+06
				809187	8.37695e+06
				809215	8.37694e+06
				809075	8.37691e+06
				809235	8.37687e+06
				809081	8.37682e+06
				809120	8.37684e+06
				809044	8.37681e+06
				809316	8.37682e+06
				809093	8.37676e+06
				809372	8.3768e+06
				809206	8.37672e+06
				809182	8.37672e+06
				809114	8.37666e+06
				809094	8.37665e+06
				809213	8.37663e+06
				809239	8.37664e+06
				809278	8.37665e+06
				809476	8.3767e+06
				809234	8.37658e+06
				809184	8.37657e+06
				809411	8.37663e+06
				809433	8.37663e+06
				809356	8.37661e+06
				809390	8.37662e+06
				809133	8.37655e+06
				809476	8.37665e+06
				809238	8.3765e+06
				809429	8.37655e+06
				809244	8.37645e+06
				809454	8.3765e+06
				809201	8.37639e+06
				809495	8.37647e+06
				809374	8.3764e+06
				809412	8.37637e+06
				809424	8.37604e+06
				809550	8.37607e+06
				809412	8.37596e+06
				809523	8.37599e+06
				809437	8.37597e+06
				809340	8.37591e+06
				809581	8.37591e+06
				809294	8.37585e+06
				809250	8.37584e+06
				809591	8.37588e+06
				809408	8.37583e+06
				809333	8.37582e+06
				809560	8.37583e+06
				809399	8.37579e+06
				809429	8.3758e+06
				809679	8.37585e+06
				809521	8.37579e+06
				809492	8.37578e+06
				809302	8.37574e+06
				809681	8.37583e+06
				809517	8.37573e+06
				809595	8.37575e+06
				809334	8.37569e+06
				809306	8.37568e+06
				809289	8.37568e+06
				809679	8.37572e+06
				809551	8.37564e+06
				809570	8.37564e+06
				809359	8.37559e+06
				809617	8.37565e+06
				809617	8.37563e+06
				809367	8.37551e+06
				809498	8.37548e+06
				809537	8.37549e+06
[truncated: 2,140 more rows]
